# Supplementary material for: Key Regulators of Sucrose Metabolism Identified through Comprehensive Comparative Transcriptome Analysis in Peanuts
Source: Int J Mol Sci. 2021 Jul 6;22(14):7266. doi: 10.3390/ijms22147266 (PMC8306169; doi:10.3390/ijms22147266)
Supplement: Supplementary file 1 [file ijms-22-07266-s001.zip]

Archive with 21 entries (19 files):
- ijms-1247925-supplementary/
- ijms-1247925-supplementary/Supporting Information/
- ijms-1247925-supplementary/Supporting Information/Supplementary Figure S1.pdf
- ijms-1247925-supplementary/Supporting Information/Supplementary Figure S10.pdf
- ijms-1247925-supplementary/Supporting Information/Supplementary Figure S11.jpg
- ijms-1247925-supplementary/Supporting Information/Supplementary Figure S2.pdf
- ijms-1247925-supplementary/Supporting Information/Supplementary Figure S3.pdf
- ijms-1247925-supplementary/Supporting Information/Supplementary Figure S4.pdf
- ijms-1247925-supplementary/Supporting Information/Supplementary Figure S5.pdf
- ijms-1247925-supplementary/Supporting Information/Supplementary Figure S6.pdf
- ijms-1247925-supplementary/Supporting Information/Supplementary Figure S7.pdf
- ijms-1247925-supplementary/Supporting Information/Supplementary Figure S8.pdf
- ijms-1247925-supplementary/Supporting Information/Supplementary Figure S9.pdf
- ijms-1247925-supplementary/Supporting Information/Supplementary Table S1.xlsx
- ijms-1247925-supplementary/Supporting Information/Supplementary Table S2.xlsx
- ijms-1247925-supplementary/Supporting Information/Supplementary Table S3.xlsx
- ijms-1247925-supplementary/Supporting Information/Supplementary Table S4.xlsx
- ijms-1247925-supplementary/Supporting Information/Supplementary Table S5.xlsx
- ijms-1247925-supplementary/Supporting Information/Supplementary Table S6.xlsx
- ijms-1247925-supplementary/Supporting Information/Supplementary Table S7.xlsx
- ijms-1247925-supplementary/Supporting Information/Supporting Information Legends.pdf
