# Supplementary material for: Key Regulators of Sucrose Metabolism Identified through Comprehensive Comparative Transcriptome Analysis in Peanuts
Source: Int J Mol Sci. 2021 Jul 6;22(14):7266. doi: 10.3390/ijms22147266 (PMC8306169; doi:10.3390/ijms22147266)
Supplement: Supplementary file 1 [file ijms-22-07266-s001.zip › ijms-1247925-supplementary/Supporting Information/Supplementary Table S1.xlsx]

## Sheet: phenotype
Supplementary Table S1 Sucrose content of ICG 12625 and Zhonghua 10 during seed development.
	Zhonghua 10	ICG 12625	Fold change
S1	78.34±1.71	168.1±2.60	2.14589
S2	47.93±1.34	125.41±4.06	2.6164
S3	89.56±2.77	153.52±2.37	1.71418
S4	48.55±1.17	83.13±1.99	1.71242
S5	30.01±1.28	93.74±1.59	3.12368
S6	31.65±1.22	73.21±0.08	2.31265
S7	21.37±0.56	40.81±0.80	1.90959
