# Supplementary material for: Key Regulators of Sucrose Metabolism Identified through Comprehensive Comparative Transcriptome Analysis in Peanuts
Source: Int J Mol Sci. 2021 Jul 6;22(14):7266. doi: 10.3390/ijms22147266 (PMC8306169; doi:10.3390/ijms22147266)
Supplement: Supplementary file 1 [file ijms-22-07266-s001.zip › ijms-1247925-supplementary/Supporting Information/Supplementary Table S2.xlsx]

## Sheet: Sheet1
Supplementary Table S2 Summary of read data generated, quality control and mapping rates on the peanut genome for different samples in ICG 12625 and Zhonghua 10.
ICG12625					Zhonghua10
Sample name	High-quality reads	Replicate	Alignment rate (%)		Sample name	High-quality reads	Alignment rate (%)
ICG_S1	20617385	R1	95.44		ZH_S1	21420603	95.63
ICG_S1	20612314	R2	94.68		ZH_S1	23715711	92.88
ICG_S1	24860544	R3	94.08		ZH_S1	19921885	95.34
ICG_S2	16467778	R1	93.72		ZH_S2	26415841	90.33
ICG_S2	26001956	R2	95.08		ZH_S2	24288054	91.63
ICG_S2	21901913	R3	95.18		ZH_S2	30779369	93.22
ICG_S3	26382879	R1	95.7		ZH_S3	20563820	95.93
ICG_S3	21015191	R2	94.7		ZH_S3	23826769	96.05
ICG_S3	23684340	R3	94.94		ZH_S3	12241360	83.82
ICG_S4	23178458	R1	94.92		ZH_S4	22918902	95.55
ICG_S4	22630419	R2	95.21		ZH_S4	18236712	95.23
ICG_S4	28987273	R3	95.64		ZH_S4	22036771	94.51
ICG_S5	20517023	R1	96.21		ZH_S5	16673031	95.53
ICG_S5	32143796	R2	94.45		ZH_S5	40673597	96.54
ICG_S5	23414694	R3	96.2		ZH_S5	54231042	96.61
ICG_S6	27765051	R1	96.41		ZH_S6	17290057	79.9
ICG_S6	20644971	R2	86.63		ZH_S6	36453869	47.69
ICG_S6	21393908	R3	96.68		ZH_S6	19762662	96.45
ICG_S7	29181561	R1	96.25		ZH_S7	30107386	94.66
ICG_S7	26818215	R2	96.27		ZH_S7	16496593	87.62
ICG_S7	22637577	R3	95.66		ZH_S7	22130164	96.75
