# Supplementary material for: Key Regulators of Sucrose Metabolism Identified through Comprehensive Comparative Transcriptome Analysis in Peanuts
Source: Int J Mol Sci. 2021 Jul 6;22(14):7266. doi: 10.3390/ijms22147266 (PMC8306169; doi:10.3390/ijms22147266)
Supplement: Supplementary file 1 [file ijms-22-07266-s001.zip › ijms-1247925-supplementary/Supporting Information/Supplementary Table S3.xlsx]

## Sheet: Sheet1
Supplementary Table S3 The detail information of stage-special expressed genes involved in sucrose metabolism.
Gene	ICG_special-stage	ZH_special-stage	Chr	Start	End	Annotation
arahy.2I1JD4	S3		B08	134170178	134172588	SWEET
arahy.QI357H	S3		B04	18059620	18063941	SWEET
arahy.ZMPK13	S7		B03	117496212	117498601	SWEET
arahy.3965TZ		S6	B07	123984889	123987248	SWEET
arahy.5R858N		S2	B03	117455331	117457145	SWEET
arahy.5ZV8II		S2	A03	114894022	114895821	SWEET
arahy.BFG4SY		S6	B10	11037096	11039132	SWEET
arahy.S8PXCS		S6	A03	114943010	114945067	SWEET
arahy.T958MW		S7	A08	8373614	8375544	SWEET
arahy.YD7UU4		S6	A10	5867957	5870716	SWEET
arahy.18JCSN		S7	B05	136075212	136081617	SUS
arahy.477F6P		S1	A09	7717527	7726109	CWIN
arahy.G6F8T8	S2		A06	5921709	5924565	CIN
arahy.G8TIVB	S2		B07	132719765	132723111	CWIN
arahy.K3IBUM	S3		B01	52523420	52529796	VIN
arahy.B363MR		S6	B04	3757204	3762953	SPS
arahy.CYW5KB		S3	B06	15679592	15682434	CIN
arahy.E80PU7		S5	B09	111477288	111480414	FK
arahy.LVM5XP		S5	B01	26921908	26926143	HK
arahy.R9446Y		S3	A04	112978347	112984453	FK
arahy.YS5S6S		S1	B05	15023733	15027509	VIN
arahy.SB83T1	S2	S3	B06	147018946	147022867	CWIN
arahy.UCJA0M	S6	S1	B06	99467543	99471740	CWIN
arahy.64GN3C	S7	S4	B09	8797194	8805230	CWIN
arahy.IW5KSU	S6	S4	B06	102784309	102787466	HK
arahy.7E26QE	S2	S3	B04	124272268	124278313	FK
