# Supplementary material for: Key Regulators of Sucrose Metabolism Identified through Comprehensive Comparative Transcriptome Analysis in Peanuts
Source: Int J Mol Sci. 2021 Jul 6;22(14):7266. doi: 10.3390/ijms22147266 (PMC8306169; doi:10.3390/ijms22147266)
Supplement: Supplementary file 1 [file ijms-22-07266-s001.zip › ijms-1247925-supplementary/Supporting Information/Supplementary Table S4.xlsx]

## Sheet: Sheet1
Supplementary Table S4 The number of DEGs involved in different metabolic pathways based on MapMan analysis.
Metabolism pathway	S1	S2	S3	S4	S5	S6	S7	total	totala
Photosynthesis	33	58	58	35	58	17	30	289	148
Cellular respiration	2	6	10	8	23	1	16	66	46
Carbohydrate metabolism	24	23	34	15	37	2	27	162	81
Amino acid metabolism	29	20	46	30	32	10	23	190	71
Lipid metabolism	25	16	57	22	39	5	27	191	119
Nucleotide metabolism	4	9	15	8	17	4	7	64	31
Secondary metabolism	32	25	79	53	49	12	38	288	132
Redox homeostasis	9	3	12	7	15	5	9	60	32
Cell wall organisation	39	28	99	47	67	9	47	336	193
Totle	197	188	410	225	337	65	224	1646	853
aTotal number after elimination of repetitions
