# Supplementary material for: Key Regulators of Sucrose Metabolism Identified through Comprehensive Comparative Transcriptome Analysis in Peanuts
Source: Int J Mol Sci. 2021 Jul 6;22(14):7266. doi: 10.3390/ijms22147266 (PMC8306169; doi:10.3390/ijms22147266)
Supplement: Supplementary file 1 [file ijms-22-07266-s001.zip › ijms-1247925-supplementary/Supporting Information/Supplementary Table S5.xlsx]

## Sheet: Sheet1
Supplementary Table S5 The information of primers for real-time quantitative PCR
Gene ID	Sense Primer	Antisense Primer	Product Length (bp)
arahy.8HU682	TACTGGCAATGAGGCACATCT	GGACTTGGTTTGGAAATCTTGTG	195
arahy.MS236J	TGCAAGATTGTTCCTGTTCA	CAGTGGTTATTTTATGGGATGC	170
arahy.0Q5BJB	TGAACTCTGCTTTTATACGCCCA	CGGCAAAATAGCAAGTGAACCAT	119
arahy.DW5X6C	AGCAGCAGAGTATGAAGAAACAAGG	ACAAGAAGAAGCATTATGAAGCACC	118
arahy.SFW5N9	GGATTCTACAGACTTCAGTCAATAAC	AGGTCAATCTGAAAGTTATGTATCC	168
arahy.LI5GRW	AACAACTACCATTGCTTCTGCCA	GTGTTTGTTGTTGTCGTCATTGGAT	179
arahy.7JQX15	GTCGCGTACAAAGAAGGAACC	GCCACACCAAATGTTAAGTTAC	159
arahy.YD7UU4	GTTTCTTTTTGTAGTGGAGTTTGAC	GTGTTAGGTTGGATGCGTAGTAG	163
arahy.T958MW	CAGAAAAGTTTCTACTTAGATTCTGCC	GCATTAGTGCTTCATAACTGGACAT	224
arahy.92QAUW	GGCAATATCAGAATGAAACTGGTG	TACTGCAAGGTAGGGGTCACG	138
arahy.070EBZ	CAATATCAGAATGGTCTTCTGCG	AACCAGGAAGTACCACAGATGAACA	111
arahy.W9RD48	GTGTGGAGCTTCTTCATACGGAT	ATGCCTAGTTTCACTGAGGTTGC	134
arahy.2BK3KU	GGTTTGGTATTTTGTAACACACTCG	CAAGCAACAACCAGCTAATCTCA	85
arahy.I2W0HI	CAATCCTCTTTCACCCTCACTCA	GCAAGAATAAGAACCCAAAATGTG	84
TUA	CTGATGTCGCTGTGCTCTTGG	CTGTTGAGGTTGGTGTAGGTAGG	94
ADH	GACGCTTGGCGAGATCAACA	AACCGGACAACCACCACATG	140
