# Supplementary material for: Key Regulators of Sucrose Metabolism Identified through Comprehensive Comparative Transcriptome Analysis in Peanuts
Source: Int J Mol Sci. 2021 Jul 6;22(14):7266. doi: 10.3390/ijms22147266 (PMC8306169; doi:10.3390/ijms22147266)
Supplement: Supplementary file 1 [file ijms-22-07266-s001.zip › ijms-1247925-supplementary/Supporting Information/Supplementary Table S6.xlsx]

## Sheet: Sheet1
Supplementary Table S6 The detail information of DEGs involved in sucrose metabolism.
Name	Chromosome	Start	End	Strand	Annotation	DEG_stage
arahy.TVH6B8	A03	122599119	122603516	+	CIN	S5
arahy.U3X98C	B07	70337119	70340562	+	CIN	S7
arahy.477F6P	A09	7717527	7726109	-	CWIN	S3,S4
arahy.5X7Z9I	B09	10136900	10145231	-	CWIN	S2,S3
arahy.8HU682	A08	16947149	16950359	-	CWIN	S1-S5
arahy.G8TIVB	B07	132719765	132723111	-	CWIN	S1-S4
arahy.LI5GRW	B07	31056754	31060145	+	FBA	S7
arahy.SFW5N9	A07	25916575	25919520	-	FBA	S7
arahy.EMU47I	A09	116791500	116794543	+	FBP	S1,S2
arahy.VIF38V	B09	150936959	150939787	-	FBP	S1
arahy.8L28UA	B06	108120486	108121053	+	HK	S5
arahy.7JQX15	B10	131870933	131880508	-	PGI	S1,S4,S5,S7
arahy.05JDR6	B10	118140202	118146091	+	SPP	S3
arahy.DW5X6C	B03	133771706	133776819	+	SUS	S1-S4
arahy.0Q5BJB	B03	14502619	14510893	+	VIN	S1-S3
arahy.MS236J	A03	10877708	10885991	+	VIN	S1-S5
arahy.070EBZ	A06	107552729	107556464	+	SWEET	S7
arahy.2H0Q3A	A03	138803065	138806472	+	SWEET	S3,S7
arahy.5R858N	B03	117455331	117457145	-	SWEET	S3,S4,S7
arahy.5ZV8II	A03	114894022	114895821	-	SWEET	S3,S7
arahy.6E534E	A05	102891040	102894100	+	SWEET	S3
arahy.78PE2K	B05	139763703	139766718	-	SWEET	S3
arahy.92QAUW	B06	140501346	140505058	+	SWEET	S3,S4
arahy.BFG4SY	B10	11037096	11039132	+	SWEET	S2,S3,S5
arahy.DV46W1	A08	50231165	50233873	+	SWEET	S1-S5
arahy.T958MW	A08	8373614	8375544	-	SWEET	S3,S4
arahy.YD7UU4	A10	5867957	5870716	+	SWEET	S2,S3,S5
arahy.9TLR89	B08	134113995	134116699	+	SWEET	S5
