# Supplementary material for: Key Regulators of Sucrose Metabolism Identified through Comprehensive Comparative Transcriptome Analysis in Peanuts
Source: Int J Mol Sci. 2021 Jul 6;22(14):7266. doi: 10.3390/ijms22147266 (PMC8306169; doi:10.3390/ijms22147266)
Supplement: Supplementary file 1 [file ijms-22-07266-s001.zip › ijms-1247925-supplementary/Supporting Information/Supplementary Table S7.xlsx]

## Sheet: Seven enzymes
7 sucrose metabolism related genes TF binding analysis in the method of PlantRegMAP
#pattern name	Family	sequence name	start	stop	strand	score	p-value	q-value	matched sequence
AT4G38910	BBR-BPC	arahy.LI5GRW.1	1947	1976	-	6.50633	5.39e-10	1.42e-05	AGAGCGATAGAGAGAGGGTTAGATAGTGAA
AT5G42520	BBR-BPC	arahy.SFW5N9.1	1959	1979	+	25.411	1.32e-09	3.49e-05	CCCTCTCTCTATCTCTCTTTC
AT1G16490	MYB	arahy.TVH6B8.1	30	44	-	20.3906	1.96e-09	5.45e-05	GAGGGTTGGTGGAGC
AT4G38910	BBR-BPC	arahy.SFW5N9.1	1947	1976	-	-0.0632911	3.24e-09	4.26e-05	AGAGAGATAGAGAGAGGGTTAGGTTGTGAA
AT2G01930	BBR-BPC	arahy.SFW5N9.1	1958	1981	-	22.2812	5.6e-09	0.000135	CGGAAAGAGAGATAGAGAGAGGGT
AT5G42520	BBR-BPC	arahy.SFW5N9.1	1955	1975	+	22.2466	7.07e-09	9.36e-05	CTAACCCTCTCTCTATCTCTC
AT4G38910	BBR-BPC	arahy.LI5GRW.1	1951	1980	-	-3.62025	8.19e-09	7.18e-05	GGAAAGAGCGATAGAGAGAGGGTTAGATAG
AT1G72050	C2H2	arahy.TVH6B8.1	597	615	+	22.9076	9.86e-09	0.000182	CCTCATCTGCCTCATCCTC
AT2G01930	BBR-BPC	arahy.SFW5N9.1	1960	1983	-	21.0781	1.03e-08	0.000135	AACGGAAAGAGAGATAGAGAGAGG
AT4G38000	Dof	arahy.05JDR6.1	1618	1645	-	19.9375	1.3e-08	0.000333	TTTTTTTTTTTTATCTATTTTCTTTTTA
AT1G72050	C2H2	arahy.TVH6B8.1	576	594	+	22.4874	1.36e-08	0.000182	CTTCATCCGACTCCTCCTC
AT1G21910	ERF	arahy.TVH6B8.1	635	654	-	22	1.69e-08	0.000466	CAACCTCTCGCACCACCGCC
AT1G72050	C2H2	arahy.TVH6B8.1	591	609	+	21.6639	2.53e-08	0.000225	CCTCACCCTCATCTGCCTC
AT2G01930	BBR-BPC	arahy.SFW5N9.1	1956	1979	-	18.7656	3.21e-08	0.00028	GAAAGAGAGATAGAGAGAGGGTTA
AT5G42520	BBR-BPC	arahy.SFW5N9.1	1957	1977	+	18.863	3.61e-08	0.000319	AACCCTCTCTCTATCTCTCTT
AT1G72050	C2H2	arahy.TVH6B8.1	582	600	+	21.1513	3.67e-08	0.000245	CCGACTCCTCCTCACCCTC
AT1G69690	TCP	arahy.SFW5N9.1	893	905	+	21.1719	4.12e-08	0.00114	AGGTGGGCCCTAC
AT2G20180	bHLH	arahy.VIF38V.1	1875	1888	-	19.4795	4.15e-08	0.00115	TGGAGGACACGTGG
AT3G23210	bHLH	arahy.VIF38V.1	1867	1889	-	20.2188	4.69e-08	0.0013	GTGGAGGACACGTGGGGGACGTA
AT1G36060	ERF	arahy.TVH6B8.1	632	645	+	19.9375	5.58e-08	0.00155	ATGGGCGGTGGTGC
AT1G72050	C2H2	arahy.TVH6B8.1	585	603	+	20.4034	6.35e-08	0.000339	ACTCCTCCTCACCCTCATC
AT3G30530	bZIP	arahy.TVH6B8.1	1171	1182	+	21.7722	6.44e-08	0.00179	TGCTGACGTGTC
AT4G28140	ERF	arahy.TVH6B8.1	635	654	+	20.2656	6.91e-08	0.00192	GGCGGTGGTGCGAGAGGTTG
AT2G01930	BBR-BPC	arahy.SFW5N9.1	1954	1977	-	17.0156	7.29e-08	0.000399	AAGAGAGATAGAGAGAGGGTTAGG
AT2G01570	GRAS	arahy.SFW5N9.1	1898	1917	-	18.5	7.35e-08	0.00197	GAGAAGCAGAGAAAAGAGGG
AT2G01930	BBR-BPC	arahy.LI5GRW.1	1958	1981	-	16.8438	7.89e-08	0.000399	CGGAAAGAGCGATAGAGAGAGGGT
AT2G04038	bZIP	arahy.TVH6B8.1	1169	1182	-	20.9219	8.14e-08	0.00227	GACACGTCAGCATG
AT5G42520	BBR-BPC	arahy.SFW5N9.1	1953	1973	+	16.9863	8.39e-08	0.000555	ACCTAACCCTCTCTCTATCTC
AT1G06180	MYB	arahy.TVH6B8.1	32	46	-	18.8125	8.43e-08	0.00232	CGGAGGGTTGGTGGA
AT3G49690	MYB	arahy.TVH6B8.1	33	45	-	21.0633	8.44e-08	0.00234	GGAGGGTTGGTGG
AT2G01930	BBR-BPC	arahy.LI5GRW.1	1960	1983	-	16.5156	9.16e-08	0.000399	AACGGAAAGAGCGATAGAGAGAGG
AT3G15510	NAC	arahy.05JDR6.1	50	66	+	20.4688	9.38e-08	0.00261	CTTGATCCCCAAGACAC
AT1G72050	C2H2	arahy.TVH6B8.1	588	606	+	19.8151	9.61e-08	0.000427	CCTCCTCACCCTCATCTGC
AT5G38800	bZIP	arahy.TVH6B8.1	1171	1182	-	20.9767	1.06e-07	0.00295	GACACGTCAGCA
AT1G79180	MYB	arahy.TVH6B8.1	25	45	+	19.5938	1.09e-07	0.00301	TGTGCGCTCCACCAACCCTCC
AT1G72010	TCP	arahy.SFW5N9.1	893	905	+	20.2031	1.2e-07	0.00332	AGGTGGGCCCTAC
AT4G38910	BBR-BPC	arahy.SFW5N9.1	1949	1978	-	-14.8608	1.21e-07	0.000685	AAAGAGAGATAGAGAGAGGGTTAGGTTGTG
AT3G47620	TCP	arahy.SFW5N9.1	895	914	-	16.0581	1.26e-07	0.00349	TCTGTCCTTGTAGGGCCCAC
AT4G38910	BBR-BPC	arahy.SFW5N9.1	1951	1980	-	-15.1646	1.3e-07	0.000685	GGAAAGAGAGATAGAGAGAGGGTTAGGTTG
AT3G22780	CPP	arahy.05JDR6.1	666	680	+	17.2877	1.33e-07	0.00349	AATTTAAAATTTAAA
AT2G01930	BBR-BPC	arahy.SFW5N9.1	1952	1975	-	15.6719	1.34e-07	0.0005	GAGAGATAGAGAGAGGGTTAGGTT
AT5G66940	Dof	arahy.05JDR6.1	1810	1838	+	17.9375	1.48e-07	0.00216	AATTTTTTTCTTTCCACTTTATTTTCCTT
AT5G66940	Dof	arahy.05JDR6.1	1634	1662	-	17.8438	1.66e-07	0.00216	ATTTTCTCTCCTCCCACTTTTTTTTTTTT
AT4G34590	bZIP	arahy.TVH6B8.1	1169	1183	-	19.75	1.77e-07	0.00491	AGACACGTCAGCATG
AT5G08330	TCP	arahy.SFW5N9.1	894	907	+	19.4531	1.97e-07	0.00547	GGTGGGCCCTACAA
AT3G62420	bZIP	arahy.TVH6B8.1	1169	1183	+	19.4219	2.11e-07	0.00586	CATGCTGACGTGTCT
AT4G38910	BBR-BPC	arahy.LI5GRW.1	1949	1978	-	-17.7595	2.29e-07	0.000884	AAAGAGCGATAGAGAGAGGGTTAGATAGTG
AT4G38910	BBR-BPC	arahy.SFW5N9.1	1955	1984	-	-17.9114	2.36e-07	0.000884	GAACGGAAAGAGAGATAGAGAGAGGGTTAG
AT1G34670	MYB	arahy.TVH6B8.1	29	49	-	17.25	2.36e-07	0.0065	GTTCGGAGGGTTGGTGGAGCG
AT3G10500	NAC	arahy.05JDR6.1	49	65	-	19.4219	2.49e-07	0.00687	TGTCTTGGGGATCAAGT
AT5G38860	bHLH	arahy.TVH6B8.1	1702	1719	-	19.1233	2.56e-07	0.00712	CCCTCTATGGCACGTGAC
AT2G18160	bZIP	arahy.TVH6B8.1	1169	1183	+	19.1875	2.59e-07	0.00719	CATGCTGACGTGTCT
AT1G59640	bHLH	arahy.VIF38V.1	1869	1889	+	18.25	2.69e-07	0.00744	CGTCCCCCACGTGTCCTCCAC
AT4G24020	Nin-like	arahy.05JDR6.1	872	886	+	16.0625	2.7e-07	0.00751	TCTTGACCTTTCGGG
AT3G50260	ERF	arahy.TVH6B8.1	634	648	-	18.7656	2.75e-07	0.00763	CTCGCACCACCGCCC
AT1G75390	bZIP	arahy.TVH6B8.1	1169	1183	+	19.0469	2.78e-07	0.00772	CATGCTGACGTGTCT
AT3G57600	ERF	arahy.TVH6B8.1	635	645	-	19.0625	2.84e-07	0.00789	GCACCACCGCC
AT3G22780	CPP	arahy.05JDR6.1	1305	1319	+	17.0274	3e-07	0.00393	TTTTTAAAATTTAAA
AT3G27010	TCP	arahy.SFW5N9.1	895	915	-	18.7344	3.02e-07	0.00832	GTCTGTCCTTGTAGGGCCCAC
AT3G12720	MYB	arahy.TVH6B8.1	32	52	-	17.5625	3.07e-07	0.00819	GAGGTTCGGAGGGTTGGTGGA
AT2G01930	BBR-BPC	arahy.LI5GRW.1	1948	1971	-	13.7031	3.17e-07	0.000977	GATAGAGAGAGGGTTAGATAGTGA
AT2G01930	BBR-BPC	arahy.SFW5N9.1	1962	1985	-	13.5625	3.36e-07	0.000977	AGAACGGAAAGAGAGATAGAGAGA
AT5G42520	BBR-BPC	arahy.LI5GRW.1	1953	1973	+	13.4795	3.66e-07	0.00172	ATCTAACCCTCTCTCTATCGC
AT1G69570	Dof	arahy.05JDR6.1	1626	1652	-	17.5	3.71e-07	0.00962	CTCCCACTTTTTTTTTTTTATCTATTT
AT1G19210	ERF	arahy.TVH6B8.1	632	645	+	18.0156	3.96e-07	0.011	ATGGGCGGTGGTGC
AT5G23280	TCP	arahy.SFW5N9.1	895	905	-	18.8281	4.08e-07	0.0113	GTAGGGCCCAC
AT5G15830	bZIP	arahy.TVH6B8.1	1169	1183	+	18.5	4.09e-07	0.0103	CATGCTGACGTGTCT
AT5G61270	bHLH	arahy.VIF38V.1	1875	1889	-	18.3699	4.38e-07	0.0122	GTGGAGGACACGTGG
AT3G47500	Dof	arahy.TVH6B8.1	1712	1730	+	16.5	4.47e-07	0.0119	ATAGAGGGAAAAGTGAATA
AT5G42520	BBR-BPC	arahy.LI5GRW.1	1959	1979	+	12.9589	4.5e-07	0.00172	CCCTCTCTCTATCGCTCTTTC
AT1G51700	Dof	arahy.05JDR6.1	1635	1655	+	15.8125	4.53e-07	0.012	AAAAAAAAAAAGTGGGAGGAG
AT5G42520	BBR-BPC	arahy.SFW5N9.1	1961	1981	+	12.9315	4.55e-07	0.00172	CTCTCTCTATCTCTCTTTCCG
AT5G02460	Dof	arahy.05JDR6.1	1812	1832	-	16.8594	4.56e-07	0.0118	AATAAAGTGGAAAGAAAAAAA
AT3G12820	MYB	arahy.TVH6B8.1	32	47	-	17.5312	4.61e-07	0.0128	TCGGAGGGTTGGTGGA
AT4G38910	BBR-BPC	arahy.SFW5N9.1	1953	1982	-	-21.1646	4.85e-07	0.00142	ACGGAAAGAGAGATAGAGAGAGGGTTAGGT
AT4G38910	BBR-BPC	arahy.LI5GRW.1	1953	1982	-	-21.1899	4.88e-07	0.00142	ACGGAAAGAGCGATAGAGAGAGGGTTAGAT
AT5G65130	ERF	arahy.TVH6B8.1	634	648	-	17.7812	4.89e-07	0.0135	CTCGCACCACCGCCC
AT5G62320	MYB	arahy.TVH6B8.1	31	43	+	16.5781	4.94e-07	0.0133	CTCCACCAACCCT
AT5G17430	AP2	arahy.VIF38V.1	949	968	+	17.3544	5.29e-07	0.00949	AAAAAAAAAGAAAAGATAGA
AT3G23250	MYB	arahy.TVH6B8.1	22	42	+	17.0312	5.3e-07	0.0145	AACTGTGCGCTCCACCAACCC
AT2G45680	TCP	arahy.SFW5N9.1	894	914	-	16.7941	5.31e-07	0.0126	TCTGTCCTTGTAGGGCCCACC
AT2G38090	MYB	arahy.8L28UA.1	843	863	+	17.3165	5.38e-07	0.014	AAAAATATGGATAAGAATTAG
AT2G01930	BBR-BPC	arahy.LI5GRW.1	1956	1979	-	12.4375	5.4e-07	0.00141	GAAAGAGCGATAGAGAGAGGGTTA
AT3G08500	MYB	arahy.TVH6B8.1	33	43	-	16.4375	5.69e-07	0.0157	AGGGTTGGTGG
AT3G02150	TCP	arahy.SFW5N9.1	893	905	-	17.6986	6.15e-07	0.0171	GTAGGGCCCACCT
AT1G51600	GATA	arahy.TVH6B8.1	522	540	+	15.3836	6.28e-07	0.0174	CATCCTCATCGCCACCTTC
AT1G69010	bHLH	arahy.VIF38V.1	1876	1890	+	17.8594	6.28e-07	0.0174	CACGTGTCCTCCACA
AT5G08070	TCP	arahy.SFW5N9.1	895	905	+	17.5753	6.36e-07	0.0177	GTGGGCCCTAC
AT1G67260	TCP	arahy.SFW5N9.1	894	923	+	16.7342	6.39e-07	0.0175	GGTGGGCCCTACAAGGACAGACCCACCTTC
AT4G14770	CPP	arahy.05JDR6.1	667	681	+	16.9853	6.6e-07	0.0116	ATTTAAAATTTAAAT
AT4G38910	BBR-BPC	arahy.SFW5N9.1	1945	1974	-	-22.7089	6.66e-07	0.0017	AGAGATAGAGAGAGGGTTAGGTTGTGAACG
AT1G75390	bZIP	arahy.TVH6B8.1	565	579	-	17.5312	6.71e-07	0.00933	GAAGATTACGTGGCG
AT2G01930	BBR-BPC	arahy.LI5GRW.1	1896	1919	-	11.9062	6.73e-07	0.0016	AAGAGAAGTAGAGAGAAAAAGGCG
AT5G51990	ERF	arahy.05JDR6.1	97	109	+	16.9688	6.73e-07	0.0187	TGATGTCGGTGAT
AT2G28810	Dof	arahy.05JDR6.1	1812	1832	+	16.0312	6.8e-07	0.0181	TTTTTTTCTTTCCACTTTATT
AT4G38000	Dof	arahy.LI5GRW.1	167	194	-	16.5938	6.85e-07	0.00881	CTTTTTTTTTGTTTAATATCACTTTTTT
AT5G03150	C2H2	arahy.8L28UA.1	829	848	-	17.5312	6.93e-07	0.0187	ATTTTTTTTGTCTGTTTGTA
AT5G38860	bHLH	arahy.TVH6B8.1	1694	1711	+	17.6164	7.07e-07	0.00981	GTCAGAATGTCACGTGCC
AT4G38910	BBR-BPC	arahy.LI5GRW.1	1945	1974	-	-23.0253	7.13e-07	0.0017	AGCGATAGAGAGAGGGTTAGATAGTGAACG
AT5G17430	AP2	arahy.LI5GRW.1	1912	1931	-	17.0506	7.18e-07	0.00949	AAGAAGGAATAAAAGAGAAG
AT2G04038	bZIP	arahy.TVH6B8.1	566	579	+	17.2188	7.42e-07	0.0103	GCCACGTAATCTTC
AT5G15830	bZIP	arahy.TVH6B8.1	565	579	-	17.625	7.42e-07	0.0103	GAAGATTACGTGGCG
AT3G13810	C2H2	arahy.8L28UA.1	830	850	-	16.625	7.55e-07	0.0203	ATATTTTTTTTGTCTGTTTGT
AT5G16600	MYB	arahy.TVH6B8.1	31	43	-	16.6076	7.82e-07	0.0217	AGGGTTGGTGGAG
AT2G02080	C2H2	arahy.8L28UA.1	829	845	+	17.5312	7.92e-07	0.0213	TACAAACAGACAAAAAA
AT3G62420	bZIP	arahy.TVH6B8.1	565	579	-	17.2344	7.98e-07	0.0111	GAAGATTACGTGGCG
AT5G67190	ERF	arahy.TVH6B8.1	634	648	-	17.4844	8.02e-07	0.0222	CTCGCACCACCGCCC
AT2G40340	ERF	arahy.TVH6B8.1	635	655	+	16.3382	8.06e-07	0.0108	GGCGGTGGTGCGAGAGGTTGG
AT2G20180	bHLH	arahy.TVH6B8.1	1697	1710	+	17.1918	8.31e-07	0.0115	AGAATGTCACGTGC
AT5G64060	NAC	arahy.8L28UA.1	658	678	+	17.2656	8.4e-07	0.0233	GGAAGCTTGTTTTCTAAGTTA
AT5G40330	MYB	arahy.LI5GRW.1	1694	1704	+	14.4559	8.52e-07	0.0117	TAGGTTGTTGG
AT5G40330	MYB	arahy.SFW5N9.1	1694	1704	+	14.4559	8.52e-07	0.0117	TAGGTTGTTGG
AT4G14770	CPP	arahy.05JDR6.1	1306	1320	+	16.8382	8.66e-07	0.0116	TTTTAAAATTTAAAT
AT3G45150	TCP	arahy.SFW5N9.1	895	905	-	17.7848	8.81e-07	0.0244	GTAGGGCCCAC
AT4G14410	bHLH	arahy.TVH6B8.1	1702	1711	+	17.5167	8.93e-07	0.0124	GTCACGTGCC
AT4G14410	bHLH	arahy.TVH6B8.1	1702	1711	-	17.5167	8.93e-07	0.0124	GGCACGTGAC
AT5G61270	bHLH	arahy.TVH6B8.1	1696	1710	+	17.411	8.94e-07	0.0124	CAGAATGTCACGTGC
AT5G08130	bHLH	arahy.VIF38V.1	1876	1889	+	17.4219	8.99e-07	0.025	CACGTGTCCTCCAC
AT2G45680	TCP	arahy.SFW5N9.1	886	906	+	15.6471	9.14e-07	0.0126	GTGTCAGAGGTGGGCCCTACA
AT1G14580	C2H2	arahy.8L28UA.1	829	848	-	17.1765	9.18e-07	0.0246	ATTTTTTTTGTCTGTTTGTA
AT5G14340	MYB	arahy.TVH6B8.1	32	44	+	15.9118	9.39e-07	0.0257	TCCACCAACCCTC
AT1G49480	B3	arahy.05JDR6.1	623	637	+	16.6618	9.43e-07	0.0075	AACAAAAAAAAAAAC
AT2G01930	BBR-BPC	arahy.LI5GRW.1	1944	1967	-	11.0469	9.54e-07	0.00208	GAGAGAGGGTTAGATAGTGAACGA
AT4G34590	bZIP	arahy.TVH6B8.1	565	579	+	16.9219	9.67e-07	0.0134	CGCCACGTAATCTTC
AT2G43000	NAC	arahy.LI5GRW.1	1714	1733	-	17.125	9.71e-07	0.0135	TGCCGTTGGAATCACGACAC
AT2G43000	NAC	arahy.SFW5N9.1	1714	1733	-	17.125	9.71e-07	0.0135	TGCCGTTGGAATCACGACAC
AT1G13260	RAV	arahy.VIF38V.1	1622	1638	+	16.1719	1.01e-06	0.0276	GAGATTATATCTGTTGG
AT5G61620	MYB_related	arahy.8L28UA.1	846	860	+	15.6875	1.03e-06	0.0283	AATATGGATAAGAAT
AT3G60530	GATA	arahy.SFW5N9.1	717	731	-	16.1875	1.04e-06	0.0289	CGGCAGATCCGAACC
AT1G02250	NAC	arahy.8L28UA.1	660	678	+	17	1.04e-06	0.0194	AAGCTTGTTTTCTAAGTTA
AT5G28770	bZIP	arahy.TVH6B8.1	1171	1182	+	16.0532	1.05e-06	0.0291	TGCTGACGTGTC
AT5G45300	BES1	arahy.VIF38V.1	1873	1887	+	17.25	1.05e-06	0.0292	CCCCACGTGTCCTCC
AT5G25390	ERF	arahy.TVH6B8.1	587	607	+	14.1159	1.07e-06	0.02	TCCTCCTCACCCTCATCTGCC
AT5G02460	Dof	arahy.VIF38V.1	952	972	+	16.1094	1.09e-06	0.0141	AAAAAAGAAAAGATAGAAGAT
AT5G11260	bZIP	arahy.TVH6B8.1	1169	1183	+	17.1719	1.1e-06	0.0306	CATGCTGACGTGTCT
AT2G40340	ERF	arahy.TVH6B8.1	1933	1953	-	15.7206	1.14e-06	0.0108	GCCGATGGAGACTATGGTGGC
AT4G25490	ERF	arahy.05JDR6.1	98	109	-	16.4844	1.16e-06	0.0324	ATCACCGACATC
AT3G20310	ERF	arahy.TVH6B8.1	634	654	-	16.2656	1.17e-06	0.0322	CAACCTCTCGCACCACCGCCC
AT2G18160	bZIP	arahy.TVH6B8.1	565	579	-	16.6875	1.18e-06	0.0164	GAAGATTACGTGGCG
AT1G49480	B3	arahy.VIF38V.1	946	960	+	16.4265	1.18e-06	0.0075	GACAAAAAAAAAGAA
AT1G19040	NAC	arahy.05JDR6.1	50	65	-	17.2344	1.19e-06	0.0331	TGTCTTGGGGATCAAG
AT3G12720	MYB	arahy.TVH6B8.1	833	853	-	16.4375	1.21e-06	0.0161	GGTAGGGTACAGGTTGGTGGC
AT4G38910	BBR-BPC	arahy.SFW5N9.1	1907	1936	-	-25.6582	1.23e-06	0.00269	AGACTGAGAAGGAATAAAAGAGAAGCAGAG
AT2G46270	bZIP	arahy.TVH6B8.1	565	579	+	16.875	1.24e-06	0.0315	CGCCACGTAATCTTC
AT1G72740	MYB_related	arahy.DW5X6C.1	1185	1199	+	17.0588	1.26e-06	0.035	CGAAAACCCTAATTT
AT2G01930	BBR-BPC	arahy.LI5GRW.1	1902	1925	-	10.2812	1.3e-06	0.0026	GAATAAAAGAGAAGTAGAGAGAAA
AT1G49480	B3	arahy.SFW5N9.1	1262	1276	-	16.3088	1.32e-06	0.0075	CCAAAAAAAAAAACA
AT1G75490	ERF	arahy.TVH6B8.1	634	648	-	16.4688	1.33e-06	0.037	CTCGCACCACCGCCC
AT5G64750	ERF	arahy.DW5X6C.1	1167	1185	+	16.2344	1.34e-06	0.0371	AGGGAAGAGTGCGGCGGAC
AT2G40340	ERF	arahy.TVH6B8.1	685	705	-	15.3676	1.38e-06	0.0108	GGAGATAGTGGTCGTGGTGGT
AT1G02250	NAC	arahy.8L28UA.1	1296	1314	-	16.6875	1.41e-06	0.0194	TGCCTTATTTTACAAGTAT
AT1G72050	C2H2	arahy.TVH6B8.1	594	612	+	15.6891	1.42e-06	0.00542	CACCCTCATCTGCCTCATC
AT5G17430	AP2	arahy.SFW5N9.1	1912	1931	-	16.3291	1.42e-06	0.0125	GAGAAGGAATAAAAGAGAAG
AT1G18570	MYB	arahy.TVH6B8.1	823	843	+	16	1.43e-06	0.0397	ACCCATGGGTGCCACCAACCT
AT1G55110	C2H2	arahy.8L28UA.1	829	846	+	16.7031	1.43e-06	0.0387	TACAAACAGACAAAAAAA
AT5G25390	ERF	arahy.TVH6B8.1	578	598	+	13.4783	1.45e-06	0.02	TCATCCGACTCCTCCTCACCC
AT5G42520	BBR-BPC	arahy.LI5GRW.1	1955	1975	+	9.89041	1.46e-06	0.00482	CTAACCCTCTCTCTATCGCTC
AT1G03800	ERF	arahy.TVH6B8.1	635	655	-	15.7969	1.46e-06	0.0404	CCAACCTCTCGCACCACCGCC
AT3G55370	Dof	arahy.05JDR6.1	1630	1650	-	15.7188	1.47e-06	0.0198	CCCACTTTTTTTTTTTTATCT
AT2G46770	NAC	arahy.8L28UA.1	662	678	-	16.3125	1.47e-06	0.0399	TAACTTAGAAAACAAGC
AT2G45660	MIKC_MADS	arahy.SFW5N9.1	1962	1982	+	16.1014	1.48e-06	0.0105	TCTCTCTATCTCTCTTTCCGT
AT3G30530	bZIP	arahy.TVH6B8.1	566	577	-	13.8987	1.48e-06	0.0206	AGATTACGTGGC
AT1G75080	BES1	arahy.VIF38V.1	1873	1892	+	16.8438	1.5e-06	0.0416	CCCCACGTGTCCTCCACAAC
AT1G03840	C2H2	arahy.8L28UA.1	829	848	+	16.6875	1.5e-06	0.0402	TACAAACAGACAAAAAAAAT
AT2G45660	MIKC_MADS	arahy.SFW5N9.1	1900	1920	+	16.0725	1.52e-06	0.0105	CTCTTTTCTCTGCTTCTCTTT
AT1G32150	bZIP	arahy.TVH6B8.1	565	579	+	16.8125	1.54e-06	0.0429	CGCCACGTAATCTTC
AT2G45660	MIKC_MADS	arahy.VIF38V.1	949	969	-	16.058	1.54e-06	0.0105	TTCTATCTTTTCTTTTTTTTT
AT3G10800	bZIP	arahy.TVH6B8.1	565	579	-	16.7656	1.57e-06	0.0436	GAAGATTACGTGGCG
AT2G40340	ERF	arahy.TVH6B8.1	578	598	-	15.1029	1.6e-06	0.0108	GGGTGAGGAGGAGTCGGATGA
AT4G01500	B3	arahy.SFW5N9.1	771	786	-	15.4688	1.61e-06	0.0448	TCTTTGCAGGTGGTAC
AT1G34190	NAC	arahy.05JDR6.1	50	68	-	16.75	1.65e-06	0.0458	GTGTGTCTTGGGGATCAAG
AT4G38000	Dof	arahy.LI5GRW.1	551	578	-	15.6875	1.66e-06	0.0142	GTTTTTTTTATTCTTTTGCAACTTTTAT
AT5G51910	TCP	arahy.DW5X6C.1	1856	1865	-	15.8617	1.66e-06	0.0269	TTGGCCCCAC
AT3G49690	MYB	arahy.SFW5N9.1	646	658	+	14.2532	1.66e-06	0.023	CGGTGGTCGGTTG
AT4G14770	CPP	arahy.LI5GRW.1	262	276	-	16.2206	1.66e-06	0.0148	GTTTAAAATTCAAAA
AT4G38910	BBR-BPC	arahy.VIF38V.1	1781	1810	+	-27.1646	1.67e-06	0.00337	TGAGACAGAATGATGAAGATGGAGAATGAG
AT4G27950	ERF	arahy.TVH6B8.1	460	480	-	14.4706	1.75e-06	0.0483	GTGCTGCCTCCACCTCACCCA
AT4G24470	GATA	arahy.SFW5N9.1	1199	1213	-	16.1406	1.82e-06	0.0491	TGTGAGCCGTTAGAT
AT4G25470	ERF	arahy.05JDR6.1	97	111	-	16.5625	1.83e-06	0.0508	TAATCACCGACATCA
AT4G30080	ARF	arahy.DW5X6C.1	1794	1814	+	9.275	1.86e-06	0.0497	TTCACGTTTGTGTTGGAAAAA
AT3G50410	Dof	arahy.05JDR6.1	1641	1661	-	14.8125	1.87e-06	0.0289	TTTTCTCTCCTCCCACTTTTT
AT1G46768	ERF	arahy.TVH6B8.1	633	645	+	16.5312	1.87e-06	0.0519	TGGGCGGTGGTGC
AT1G78080	ERF	arahy.TVH6B8.1	632	641	-	14.6	1.93e-06	0.0536	CACCGCCCAT
AT5G51910	TCP	arahy.SFW5N9.1	895	904	-	15.7979	1.93e-06	0.0269	TAGGGCCCAC
AT2G40340	ERF	arahy.VIF38V.1	1882	1902	-	14.7206	1.96e-06	0.0108	GGGAATGGAAGTTGTGGAGGA
AT2G22750	bHLH	arahy.VIF38V.1	1867	1883	+	15.9863	1.97e-06	0.0547	TACGTCCCCCACGTGTC
AT2G23340	ERF	arahy.05JDR6.1	97	113	+	16.875	1.99e-06	0.0552	TGATGTCGGTGATTAGA
AT5G67000	ERF	arahy.DW5X6C.1	1172	1186	+	16.0137	2.01e-06	0.0558	AGAGTGCGGCGGACG
AT2G45660	MIKC_MADS	arahy.05JDR6.1	174	194	+	15.7971	2.01e-06	0.0105	GCTTTCTTTTTCTCTTTCTGA
AT4G25480	ERF	arahy.05JDR6.1	97	110	-	15.9062	2.01e-06	0.056	AATCACCGACATCA
AT1G02230	NAC	arahy.8L28UA.1	1298	1311	-	16.5625	2.02e-06	0.0562	CTTATTTTACAAGT
AT1G53910	ERF	arahy.DW5X6C.1	1166	1186	+	15.2812	2.04e-06	0.0565	GAGGGAAGAGTGCGGCGGACG
AT5G42520	BBR-BPC	arahy.LI5GRW.1	1897	1917	+	8.9589	2.04e-06	0.00602	GCCTTTTTCTCTCTACTTCTC
AT3G55370	Dof	arahy.VIF38V.1	947	967	-	15.3906	2.05e-06	0.0198	CTATCTTTTCTTTTTTTTTGT
AT3G23250	MYB	arahy.TVH6B8.1	823	843	+	15.5938	2.07e-06	0.0283	ACCCATGGGTGCCACCAACCT
AT2G45660	MIKC_MADS	arahy.LI5GRW.1	1896	1916	+	15.7681	2.07e-06	0.0105	CGCCTTTTTCTCTCTACTTCT
AT5G47220	ERF	arahy.TVH6B8.1	521	541	+	14.9375	2.13e-06	0.0569	TCATCCTCATCGCCACCTTCG
AT2G01570	GRAS	arahy.05JDR6.1	174	193	-	15.4	2.17e-06	0.029	CAGAAAGAGAAAAAGAAAGC
AT5G66730	C2H2	arahy.8L28UA.1	829	845	+	16.2031	2.18e-06	0.0583	TACAAACAGACAAAAAA
AT1G53230	TCP	arahy.SFW5N9.1	893	905	-	16.6094	2.18e-06	0.0605	GTAGGGCCCACCT
AT4G06746	ERF	arahy.05JDR6.1	98	116	-	16.7188	2.21e-06	0.0435	AAGTCTAATCACCGACATC
AT2G20180	bHLH	arahy.TVH6B8.1	1161	1174	-	16.1781	2.22e-06	0.0205	AGCATGACACGTGT
AT1G34180	NAC	arahy.05JDR6.1	48	62	-	16.4531	2.24e-06	0.0622	CTTGGGGATCAAGTT
AT2G46270	bZIP	arahy.TVH6B8.1	1169	1183	-	15.75	2.27e-06	0.0315	AGACACGTCAGCATG
AT1G19350	BES1	arahy.VIF38V.1	1873	1883	-	16.4051	2.27e-06	0.0494	GACACGTGGGG
AT4G38910	BBR-BPC	arahy.VIF38V.1	1777	1806	+	-28.7342	2.27e-06	0.00427	TGAATGAGACAGAATGATGAAGATGGAGAA
AT1G79580	NAC	arahy.DW5X6C.1	1169	1189	+	15.875	2.28e-06	0.0631	GGAAGAGTGCGGCGGACGAAA
AT3G55370	Dof	arahy.05JDR6.1	1571	1591	-	15.2812	2.29e-06	0.0198	TTTTCTTTTTATTTTCATTCC
AT5G18450	ERF	arahy.TVH6B8.1	461	475	+	15.5469	2.31e-06	0.0643	GGGTGAGGTGGAGGC
AT1G09540	MYB	arahy.TVH6B8.1	32	46	+	15.4688	2.36e-06	0.064	TCCACCAACCCTCCG
AT2G45660	MIKC_MADS	arahy.05JDR6.1	1203	1223	-	15.6232	2.38e-06	0.0105	TTTCTTCTTTCTTCTATTTTG
AT5G38800	bZIP	arahy.8L28UA.1	1808	1819	+	13.6977	2.4e-06	0.0334	TCCATGTCATCA
AT3G04030	G2-like	arahy.TVH6B8.1	809	822	-	14.4531	2.42e-06	0.0655	AACAGAATCTTCCG
AT2G01930	BBR-BPC	arahy.SFW5N9.1	1908	1931	-	8.65625	2.44e-06	0.00456	GAGAAGGAATAAAAGAGAAGCAGA
AT1G49480	B3	arahy.05JDR6.1	617	631	+	15.7206	2.44e-06	0.0075	ACCAAAAACAAAAAA
AT1G49480	B3	arahy.SFW5N9.1	1264	1278	-	15.7206	2.44e-06	0.0075	GCCCAAAAAAAAAAA
AT4G36930	bHLH	arahy.VIF38V.1	1874	1882	+	15.1158	2.46e-06	0.0687	CCCACGTGT
AT4G36620	GATA	arahy.TVH6B8.1	1568	1578	+	15.6712	2.48e-06	0.069	CGGATCTGATT
AT3G10580	MYB_related	arahy.8L28UA.1	846	860	+	15.2838	2.48e-06	0.064	AATATGGATAAGAAT
AT2G02070	C2H2	arahy.8L28UA.1	829	844	-	15.726	2.5e-06	0.0669	TTTTTGTCTGTTTGTA
AT4G38910	BBR-BPC	arahy.LI5GRW.1	1897	1926	-	-29.2658	2.51e-06	0.0043	GGAATAAAAGAGAAGTAGAGAGAAAAAGGC
AT1G49480	B3	arahy.SFW5N9.1	1263	1277	-	15.7059	2.52e-06	0.0075	CCCAAAAAAAAAAAC
AT5G23280	TCP	arahy.DW5X6C.1	1856	1866	+	15.2812	2.53e-06	0.0351	GTGGGGCCAAT
AT1G72050	C2H2	arahy.TVH6B8.1	579	597	+	14.7311	2.53e-06	0.00844	CATCCGACTCCTCCTCACC
AT1G34370	C2H2	arahy.SFW5N9.1	868	882	+	15.1719	2.56e-06	0.0711	ACCTTCCCCATTTAT
AT1G69570	Dof	arahy.05JDR6.1	1567	1593	-	15.4062	2.58e-06	0.0334	ATTTTTCTTTTTATTTTCATTCCTTTC
AT5G13910	ERF	arahy.DW5X6C.1	1167	1187	-	14.5781	2.58e-06	0.0713	TCGTCCGCCGCACTCTTCCCT
AT1G30210	TCP	arahy.SFW5N9.1	894	905	-	15.875	2.58e-06	0.0715	GTAGGGCCCACC
AT1G12610	ERF	arahy.05JDR6.1	97	111	+	16.1029	2.59e-06	0.0676	TGATGTCGGTGATTA
AT2G20110	CPP	arahy.05JDR6.1	1306	1320	-	15.4412	2.59e-06	0.0683	ATTTAAATTTTAAAA
AT5G39820	NAC	arahy.SFW5N9.1	1715	1732	+	15.9844	2.6e-06	0.0361	TGTCGTGATTCCAACGGC
AT5G39820	NAC	arahy.LI5GRW.1	1715	1732	+	15.9844	2.6e-06	0.0361	TGTCGTGATTCCAACGGC
AT4G16150	CAMTA	arahy.SFW5N9.1	966	983	+	15.4844	2.61e-06	0.0724	GCGTGTCCGGGTCGCGTA
AT5G08130	bHLH	arahy.TVH6B8.1	1696	1709	-	16.2344	2.61e-06	0.0363	CACGTGACATTCTG
AT4G38910	BBR-BPC	arahy.LI5GRW.1	1955	1984	-	-29.4937	2.62e-06	0.0043	GAACGGAAAGAGCGATAGAGAGAGGGTTAG
AT2G41690	HSF	arahy.SFW5N9.1	921	935	+	15.4557	2.62e-06	0.0729	TTCCTCGAAGCTTCC
AT1G49480	B3	arahy.SFW5N9.1	1462	1476	-	15.6324	2.64e-06	0.0075	AACCAAAAAAAAAAA
AT4G38000	Dof	arahy.05JDR6.1	1555	1582	-	15.1562	2.69e-06	0.0173	TATTTTCATTCCTTTCATTTTCTTTTCT
AT3G20310	ERF	arahy.TVH6B8.1	521	541	+	14.8594	2.72e-06	0.0376	TCATCCTCATCGCCACCTTCG
AT5G25190	ERF	arahy.DW5X6C.1	1169	1187	+	14.7812	2.73e-06	0.0667	GGAAGAGTGCGGCGGACGA
AT2G01930	BBR-BPC	arahy.SFW5N9.1	1964	1987	-	8.35938	2.73e-06	0.00465	GGAGAACGGAAAGAGAGATAGAGA
AT1G19000	MYB_related	arahy.8L28UA.1	847	860	+	15.5	2.75e-06	0.0754	ATATGGATAAGAAT
AT3G49690	MYB	arahy.TVH6B8.1	4	16	+	12.4937	2.8e-06	0.0259	ACATGGTGGGTGC
AT4G36730	bZIP	arahy.VIF38V.1	1875	1884	+	14.1684	2.8e-06	0.0781	CCACGTGTCC
AT3G30530	bZIP	arahy.8L28UA.1	1808	1819	-	12.4304	2.84e-06	0.0263	TGATGACATGGA
AT2G01930	BBR-BPC	arahy.LI5GRW.1	1894	1917	-	8.25	2.85e-06	0.00465	GAGAAGTAGAGAGAAAAAGGCGAG
AT3G23210	bHLH	arahy.TVH6B8.1	1696	1718	+	15.625	2.87e-06	0.033	CAGAATGTCACGTGCCATAGAGG
AT1G29160	Dof	arahy.TVH6B8.1	1710	1730	+	14.7344	2.87e-06	0.0564	CCATAGAGGGAAAAGTGAATA
AT1G54330	NAC	arahy.DW5X6C.1	1169	1189	-	15.2812	2.88e-06	0.0777	TTTCGTCCGCCGCACTCTTCC
AT3G50410	Dof	arahy.8L28UA.1	1417	1437	+	14.4688	2.89e-06	0.0289	CAACTTCATTTTCTGCTTTTC
AT3G60530	GATA	arahy.TVH6B8.1	1565	1579	+	15.2969	2.89e-06	0.0401	TTCCGGATCTGATTA
AT2G40260	G2-like	arahy.LI5GRW.1	677	691	-	13.7031	2.93e-06	0.0779	TTAAAATATTCTATT
AT5G56840	MYB_related	arahy.8L28UA.1	846	860	-	15.2344	2.94e-06	0.079	ATTCTTATCCATATT
AT1G49720	bZIP	arahy.VIF38V.1	1873	1891	+	12.093	2.96e-06	0.0295	CCCCACGTGTCCTCCACAA
AT1G19790	SRS	arahy.05JDR6.1	764	786	-	5.10526	2.97e-06	0.0776	AAACCCTTAAGATTTACTTTTAA
AT1G43700	bZIP	arahy.SFW5N9.1	950	961	-	15.8438	3e-06	0.0837	TTGACAGCTCTC
AT3G61250	MYB	arahy.TVH6B8.1	32	46	-	15.4688	3.06e-06	0.0834	CGGAGGGTTGGTGGA
AT1G69010	bHLH	arahy.TVH6B8.1	1704	1718	+	15.7344	3.09e-06	0.043	CACGTGCCATAGAGG
AT2G36270	bZIP	arahy.TVH6B8.1	563	580	-	15.1562	3.1e-06	0.0747	TGAAGATTACGTGGCGGA
AT4G06746	ERF	arahy.TVH6B8.1	632	650	-	16.125	3.14e-06	0.0435	CTCTCGCACCACCGCCCAT
AT1G49480	B3	arahy.SFW5N9.1	1461	1475	-	15.4265	3.16e-06	0.0075	ACCAAAAAAAAAAAT
AT1G74840	MYB_related	arahy.8L28UA.1	848	858	+	14.5781	3.18e-06	0.0869	TATGGATAAGA
AT4G38910	BBR-BPC	arahy.SFW5N9.1	1959	1988	-	-30.519	3.2e-06	0.00488	CGGAGAACGGAAAGAGAGATAGAGAGAGGG
AT5G25390	ERF	arahy.TVH6B8.1	461	481	-	11.7826	3.2e-06	0.0294	TGTGCTGCCTCCACCTCACCC
AT3G08500	MYB	arahy.TVH6B8.1	834	844	-	14.8438	3.21e-06	0.0443	CAGGTTGGTGG
AT2G01930	BBR-BPC	arahy.VIF38V.1	1782	1805	+	7.9375	3.21e-06	0.0048	GAGACAGAATGATGAAGATGGAGA
AT1G35560	TCP	arahy.SFW5N9.1	894	903	-	14.9138	3.23e-06	0.0899	AGGGCCCACC
AT3G50410	Dof	arahy.TVH6B8.1	1813	1833	-	14.375	3.24e-06	0.0289	TCAGTTCTTCTCTTCCTTTTT
AT3G21175	GATA	arahy.VIF38V.1	1791	1805	-	11.8281	3.26e-06	0.0873	TCTCCATCTTCATCA
AT5G45580	G2-like	arahy.TVH6B8.1	809	822	-	14.8438	3.26e-06	0.0876	AACAGAATCTTCCG
AT2G45660	MIKC_MADS	arahy.VIF38V.1	950	970	-	15.2899	3.27e-06	0.0124	CTTCTATCTTTTCTTTTTTTT
AT5G17430	AP2	arahy.DW5X6C.1	1123	1142	+	15.3544	3.29e-06	0.0218	AGAAAAGTGAAGGATAGAAG
AT2G01930	BBR-BPC	arahy.LI5GRW.1	1952	1975	-	7.85938	3.3e-06	0.0048	GAGCGATAGAGAGAGGGTTAGATA
AT3G22780	CPP	arahy.LI5GRW.1	263	277	-	15.3014	3.33e-06	0.029	TGTTTAAAATTCAAA
AT5G02460	Dof	arahy.05JDR6.1	1640	1660	+	15.0156	3.33e-06	0.0265	AAAAAAGTGGGAGGAGAGAAA
AT4G38910	BBR-BPC	arahy.LI5GRW.1	1943	1972	-	-30.7342	3.35e-06	0.00488	CGATAGAGAGAGGGTTAGATAGTGAACGAT
AT5G64060	NAC	arahy.05JDR6.1	47	67	-	14.625	3.35e-06	0.0464	TGTGTCTTGGGGATCAAGTTG
AT1G72050	C2H2	arahy.TVH6B8.1	459	477	-	14.2521	3.35e-06	0.00995	CTGCCTCCACCTCACCCAA
AT1G25550	G2-like	arahy.TVH6B8.1	809	819	-	14.5312	3.38e-06	0.0896	AGAATCTTCCG
AT1G32150	bZIP	arahy.TVH6B8.1	1169	1183	-	15.5625	3.38e-06	0.047	AGACACGTCAGCATG
AT5G66940	Dof	arahy.05JDR6.1	1612	1640	-	14.9844	3.41e-06	0.0286	TTTTTTTATCTATTTTCTTTTTATCCAAA
AT1G08010	GATA	arahy.TVH6B8.1	1563	1577	+	15.2969	3.43e-06	0.092	ATTTCCGGATCTGAT
AT5G47390	MYB_related	arahy.8L28UA.1	848	862	-	14.8594	3.44e-06	0.0941	TAATTCTTATCCATA
AT3G55370	Dof	arahy.05JDR6.1	1545	1565	-	14.8594	3.44e-06	0.0224	TTTTCTTTTCTTCCATTTTCT
AT1G19350	BES1	arahy.VIF38V.1	1874	1884	+	15.7975	3.55e-06	0.0494	CCCACGTGTCC
AT2G35530	bZIP	arahy.TVH6B8.1	565	579	-	14.8438	3.56e-06	0.0991	GAAGATTACGTGGCG
AT2G01930	BBR-BPC	arahy.DW5X6C.1	1746	1769	+	7.65625	3.57e-06	0.0049	GAGACATAAAGAAGAAAAGAATGA
AT1G49480	B3	arahy.8L28UA.1	833	847	+	15.3382	3.58e-06	0.0075	AACAGACAAAAAAAA
AT3G23210	bHLH	arahy.VIF38V.1	1868	1890	+	15.3125	3.58e-06	0.033	ACGTCCCCCACGTGTCCTCCACA
AT1G49720	bZIP	arahy.SFW5N9.1	962	980	+	11.5233	3.58e-06	0.0295	GGACGCGTGTCCGGGTCGC
AT5G47230	ERF	arahy.TVH6B8.1	527	541	+	14.0781	3.6e-06	0.0974	TCATCGCCACCTTCG
AT5G44210	ERF	arahy.DW5X6C.1	1166	1186	+	13.5781	3.62e-06	0.0999	GAGGGAAGAGTGCGGCGGACG
AT1G49480	B3	arahy.05JDR6.1	619	633	+	15.3088	3.65e-06	0.0075	CAAAAACAAAAAAAA
AT3G02940	MYB	arahy.TVH6B8.1	26	43	-	14.9219	3.65e-06	0.101	AGGGTTGGTGGAGCGCAC
AT2G43010	bHLH	arahy.TVH6B8.1	1703	1711	+	14.9118	3.68e-06	0.103	TCACGTGCC
AT3G15030	TCP	arahy.SFW5N9.1	895	902	-	16.5957	3.7e-06	0.103	GGGCCCAC
AT3G24520	HSF	arahy.SFW5N9.1	924	934	+	15.7812	3.7e-06	0.103	CTCGAAGCTTC
AT5G67450	C2H2	arahy.VIF38V.1	66	76	+	13.875	3.76e-06	0.0524	TGTGTGAGTGT
AT5G67450	C2H2	arahy.VIF38V.1	888	898	+	13.875	3.76e-06	0.0524	TGTGTGAGTGT
AT2G25000	WRKY	arahy.SFW5N9.1	1030	1040	-	15.0957	3.76e-06	0.105	CGGGTCAACCC
AT2G40340	ERF	arahy.TVH6B8.1	455	475	+	13.4706	3.77e-06	0.0167	AGAATTGGGTGAGGTGGAGGC
AT4G38910	BBR-BPC	arahy.VIF38V.1	1787	1816	+	-31.4177	3.81e-06	0.00518	AGAATGATGAAGATGGAGAATGAGGACGAA
AT2G06200	GRF	arahy.TVH6B8.1	371	384	+	14.9062	3.87e-06	0.108	TCACCCGTGTCAGA
AT5G42520	BBR-BPC	arahy.LI5GRW.1	1899	1919	+	7.13699	3.89e-06	0.0103	CTTTTTCTCTCTACTTCTCTT
AT1G51600	GATA	arahy.TVH6B8.1	591	609	+	11.2329	3.9e-06	0.0379	CCTCACCCTCATCTGCCTC
AT4G38910	BBR-BPC	arahy.SFW5N9.1	1963	1992	-	-31.5696	3.95e-06	0.00518	AGATCGGAGAACGGAAAGAGAGATAGAGAG
AT5G11260	bZIP	arahy.TVH6B8.1	565	579	-	14.9844	3.95e-06	0.055	GAAGATTACGTGGCG
AT4G18770	MYB	arahy.SFW5N9.1	1056	1070	-	15	4.02e-06	0.111	GATTTGTAACGGCCT
AT4G01540	NAC	arahy.8L28UA.1	662	676	+	15.7344	4.02e-06	0.112	GCTTGTTTTCTAAGT
AT4G38620	MYB	arahy.TVH6B8.1	32	46	-	13.9844	4.04e-06	0.111	CGGAGGGTTGGTGGA
AT4G38000	Dof	arahy.TVH6B8.1	1812	1839	-	14.6875	4.07e-06	0.0209	CCTTCTTCAGTTCTTCTCTTCCTTTTTT
AT1G45249	bZIP	arahy.TVH6B8.1	1171	1188	-	14.7656	4.09e-06	0.0876	AGATAAGACACGTCAGCA
AT5G02460	Dof	arahy.05JDR6.1	1618	1638	+	14.7969	4.09e-06	0.0265	TAAAAAGAAAATAGATAAAAA
AT1G71450	ERF	arahy.TVH6B8.1	1932	1951	+	14.1719	4.1e-06	0.0599	AGCCACCATAGTCTCCATCG
AT1G51600	GATA	arahy.TVH6B8.1	519	537	+	11.1096	4.1e-06	0.0379	ACTCATCCTCATCGCCACC
AT5G47220	ERF	arahy.TVH6B8.1	634	654	-	13.625	4.11e-06	0.0569	CAACCTCTCGCACCACCGCCC
AT1G69570	Dof	arahy.DW5X6C.1	1109	1135	-	14.8438	4.12e-06	0.0356	CCTTCACTTTTCTTTACTCTTCTCAGT
AT2G28810	Dof	arahy.05JDR6.1	1640	1660	-	14.5	4.12e-06	0.0453	TTTCTCTCCTCCCACTTTTTT
AT4G00250	GeBP	arahy.8L28UA.1	848	860	-	15.0156	4.16e-06	0.114	ATTCTTATCCATA
AT2G40340	ERF	arahy.TVH6B8.1	587	607	-	13.2353	4.24e-06	0.0167	GGCAGATGAGGGTGAGGAGGA
AT1G29160	Dof	arahy.05JDR6.1	1820	1840	-	14.375	4.25e-06	0.0564	GGAAGGAAAATAAAGTGGAAA
AT1G49480	B3	arahy.LI5GRW.1	1458	1472	-	15.1176	4.26e-06	0.0075	ACAAAAAACAAAAAA
AT1G36060	ERF	arahy.SFW5N9.1	648	661	+	15.3125	4.28e-06	0.0595	GTGGTCGGTTGCCG
AT3G23690	bHLH	arahy.TVH6B8.1	1697	1711	+	15.4304	4.3e-06	0.119	AGAATGTCACGTGCC
AT1G72050	C2H2	arahy.TVH6B8.1	456	474	-	13.8235	4.3e-06	0.0115	CCTCCACCTCACCCAATTC
AT4G38910	BBR-BPC	arahy.DW5X6C.1	1745	1774	+	-32.0633	4.33e-06	0.00541	AGAGACATAAAGAAGAAAAGAATGATACCA
AT1G71450	ERF	arahy.TVH6B8.1	634	653	-	14.0781	4.33e-06	0.0599	AACCTCTCGCACCACCGCCC
AT4G23750	ERF	arahy.DW5X6C.1	1176	1183	-	14.9362	4.36e-06	0.121	CCGCCGCA
AT1G49720	bZIP	arahy.VIF38V.1	1866	1884	-	10.9302	4.36e-06	0.0295	GGACACGTGGGGGACGTAG
AT5G66940	Dof	arahy.DW5X6C.1	1744	1772	-	14.7031	4.39e-06	0.0286	GTATCATTCTTTTCTTCTTTATGTCTCTT
AT1G49720	bZIP	arahy.TVH6B8.1	558	576	-	10.8837	4.43e-06	0.0295	GATTACGTGGCGGATAGTG
AT5G08520	MYB	arahy.8L28UA.1	846	858	+	14.9688	4.44e-06	0.121	AATATGGATAAGA
AT1G10120	bHLH	arahy.VIF38V.1	1870	1890	-	14.9863	4.5e-06	0.0677	TGTGGAGGACACGTGGGGGAC
AT1G49480	B3	arahy.05JDR6.1	624	638	+	15.0588	4.51e-06	0.0075	ACAAAAAAAAAAACC
AT4G18890	BES1	arahy.TVH6B8.1	1160	1170	+	15.4062	4.52e-06	0.0846	TACACGTGTCA
AT5G62020	HSF	arahy.SFW5N9.1	923	934	-	14.8281	4.53e-06	0.122	GAAGCTTCGAGG
AT1G49480	B3	arahy.SFW5N9.1	1550	1564	+	15.0441	4.56e-06	0.0075	CCCAAAAACAAAAAA
AT1G49480	B3	arahy.LI5GRW.1	1552	1566	+	15.0441	4.56e-06	0.0075	CCCAAAAACAAAAAA
AT1G01250	ERF	arahy.05JDR6.1	95	109	+	15.2031	4.63e-06	0.129	TTTGATGTCGGTGAT
AT3G13810	C2H2	arahy.8L28UA.1	696	716	+	14.8594	4.64e-06	0.0622	TCATCTTCTTTGTCTTTTATG
AT1G53160	SBP	arahy.VIF38V.1	48	57	+	13.6489	4.65e-06	0.13	GTGTACGGTC
AT1G49480	B3	arahy.05JDR6.1	622	636	+	15.0294	4.69e-06	0.0075	AAACAAAAAAAAAAA
AT1G51700	Dof	arahy.05JDR6.1	1817	1837	-	14.0625	4.72e-06	0.0527	AGGAAAATAAAGTGGAAAGAA
AT2G38300	G2-like	arahy.TVH6B8.1	1087	1097	+	13.0781	4.73e-06	0.129	TAGGGAATGTT
AT1G69690	TCP	arahy.SFW5N9.1	767	779	-	14.5	4.74e-06	0.0605	AGGTGGTACCCCC
AT1G49480	B3	arahy.VIF38V.1	947	961	+	15	4.76e-06	0.0075	ACAAAAAAAAAGAAA
AT5G61600	ERF	arahy.TVH6B8.1	522	540	+	13.2188	4.79e-06	0.112	CATCCTCATCGCCACCTTC
AT3G12730	G2-like	arahy.TVH6B8.1	810	823	-	15.2055	4.83e-06	0.131	TAACAGAATCTTCC
AT2G23340	ERF	arahy.TVH6B8.1	631	647	+	15.2344	4.84e-06	0.0672	AATGGGCGGTGGTGCGA
AT3G16280	ERF	arahy.05JDR6.1	97	110	+	15	4.86e-06	0.135	TGATGTCGGTGATT
AT1G12610	ERF	arahy.VIF38V.1	1826	1840	-	15.1029	4.86e-06	0.0676	TCATGTCGATGCAGG
AT1G06180	MYB	arahy.TVH6B8.1	833	847	-	15.0469	4.86e-06	0.0669	GTACAGGTTGGTGGC
AT4G31920	ARR-B	arahy.SFW5N9.1	1334	1341	-	13.0851	4.87e-06	0.136	AGATCCGC
AT3G27010	TCP	arahy.SFW5N9.1	757	777	+	13.8125	4.87e-06	0.0465	GAAAGAAGAAGGGGGTACCAC
AT5G25190	ERF	arahy.TVH6B8.1	628	646	+	13.6875	4.88e-06	0.0667	ATGAATGGGCGGTGGTGCG
AT5G58850	MYB	arahy.SFW5N9.1	1056	1066	+	14.6562	4.89e-06	0.136	AGGCCGTTACA
AT1G10120	bHLH	arahy.TVH6B8.1	1698	1718	-	14.8493	4.89e-06	0.0677	CCTCTATGGCACGTGACATTC
AT5G42520	BBR-BPC	arahy.LI5GRW.1	1957	1977	+	6.45205	4.91e-06	0.0118	AACCCTCTCTCTATCGCTCTT
AT1G06850	bZIP	arahy.SFW5N9.1	948	961	-	15.125	4.93e-06	0.137	TTGACAGCTCTCCA
AT3G10800	bZIP	arahy.TVH6B8.1	1169	1183	+	15.125	4.93e-06	0.0686	CATGCTGACGTGTCT
AT5G17430	AP2	arahy.TVH6B8.1	1808	1827	+	14.8228	5.02e-06	0.0244	TTTAAAAAAAGGAAGAGAAG
AT5G19790	ERF	arahy.05JDR6.1	1983	1997	-	14.75	5.04e-06	0.14	CCGTTGGTGCCGTCC
AT2G40340	ERF	arahy.TVH6B8.1	688	708	-	12.8824	5.07e-06	0.0175	GTGGGAGATAGTGGTCGTGGT
AT5G63090	LBD	arahy.TVH6B8.1	587	607	+	12.7812	5.09e-06	0.0837	TCCTCCTCACCCTCATCTGCC
AT2G28810	Dof	arahy.SFW5N9.1	1264	1284	+	14.2969	5.1e-06	0.0453	TTTTTTTTTTTGGGCTTTTTT
AT2G45660	MIKC_MADS	arahy.05JDR6.1	1545	1565	-	14.7826	5.13e-06	0.0153	TTTTCTTTTCTTCCATTTTCT
AT5G25390	ERF	arahy.TVH6B8.1	682	702	+	10.7391	5.13e-06	0.0306	AGAACCACCACGACCACTATC
AT3G50700	C2H2	arahy.8L28UA.1	829	843	+	14.4684	5.15e-06	0.138	TACAAACAGACAAAA
AT3G50410	Dof	arahy.05JDR6.1	1811	1831	+	13.9844	5.17e-06	0.0346	ATTTTTTTCTTTCCACTTTAT
AT5G05550	Trihelix	arahy.TVH6B8.1	707	721	-	14.9062	5.17e-06	0.144	GCTTTCCGCCGAGGT
AT3G47620	TCP	arahy.TVH6B8.1	26	45	-	4.17442	5.19e-06	0.0376	GGAGGGTTGGTGGAGCGCAC
AT2G45660	MIKC_MADS	arahy.SFW5N9.1	1902	1922	+	14.7681	5.19e-06	0.0153	CTTTTCTCTGCTTCTCTTTTA
AT1G49480	B3	arahy.LI5GRW.1	182	196	+	14.8971	5.19e-06	0.0075	AACAAAAAAAAAGAG
AT1G49480	B3	arahy.SFW5N9.1	1459	1473	-	14.8971	5.19e-06	0.0075	CAAAAAAAAAAATCA
AT3G10490	NAC	arahy.05JDR6.1	47	66	-	14.5068	5.23e-06	0.145	GTGTCTTGGGGATCAAGTTG
AT1G03800	ERF	arahy.TVH6B8.1	520	540	+	13.3125	5.25e-06	0.0726	CTCATCCTCATCGCCACCTTC
AT2G01930	BBR-BPC	arahy.05JDR6.1	174	197	-	6.57812	5.31e-06	0.00694	AACTCAGAAAGAGAAAAAGAAAGC
AT1G49720	bZIP	arahy.TVH6B8.1	1701	1719	+	10.314	5.33e-06	0.0295	TGTCACGTGCCATAGAGGG
AT1G49480	B3	arahy.05JDR6.1	621	635	+	14.8529	5.36e-06	0.0075	AAAACAAAAAAAAAA
AT2G36270	bZIP	arahy.TVH6B8.1	1168	1185	+	13.7969	5.38e-06	0.0747	TCATGCTGACGTGTCTTA
AT5G39820	NAC	arahy.LI5GRW.1	1716	1733	-	14.8594	5.41e-06	0.0375	TGCCGTTGGAATCACGAC
AT5G39820	NAC	arahy.SFW5N9.1	1716	1733	-	14.8594	5.41e-06	0.0375	TGCCGTTGGAATCACGAC
AT3G47620	TCP	arahy.SFW5N9.1	1795	1814	-	4	5.44e-06	0.0376	AGAAAAGAAGAGGGGCGCAC
AT3G47620	TCP	arahy.LI5GRW.1	1795	1814	-	4	5.44e-06	0.0376	AGAAAAGAAGAGGGGCGCAC
AT1G72010	TCP	arahy.DW5X6C.1	1854	1866	+	14.0938	5.5e-06	0.0742	TAGTGGGGCCAAT
AT4G32800	ERF	arahy.05JDR6.1	95	110	-	14.3906	5.5e-06	0.153	AATCACCGACATCAAA
AT5G17430	AP2	arahy.DW5X6C.1	1745	1764	+	14.6962	5.53e-06	0.0244	AGAGACATAAAGAAGAAAAG
AT5G25390	ERF	arahy.VIF38V.1	1882	1902	+	10.5652	5.54e-06	0.0306	TCCTCCACAACTTCCATTCCC
AT1G19210	ERF	arahy.SFW5N9.1	648	661	+	14.875	5.57e-06	0.0775	GTGGTCGGTTGCCG
AT1G67260	TCP	arahy.DW5X6C.1	1855	1884	+	11.519	5.61e-06	0.0625	AGTGGGGCCAATTTCACCCAAAAAAGTTAT
AT2G01060	G2-like	arahy.TVH6B8.1	810	822	-	14.8125	5.65e-06	0.153	AACAGAATCTTCC
AT3G24050	GATA	arahy.VIF38V.1	1790	1804	+	14.3971	5.66e-06	0.0724	ATGATGAAGATGGAG
AT5G23280	TCP	arahy.SFW5N9.1	895	905	+	13.4219	5.75e-06	0.0533	GTGGGCCCTAC
AT3G24050	GATA	arahy.TVH6B8.1	525	539	-	14.3676	5.76e-06	0.0724	AAGGTGGCGATGAGG
AT3G22780	CPP	arahy.VIF38V.1	374	388	-	14.7671	5.8e-06	0.0304	TTATTGAAATTTAAA
AT3G22780	CPP	arahy.DW5X6C.1	1198	1212	-	14.7671	5.8e-06	0.0304	TTATTGAAATTTAAA
AT5G38860	bHLH	arahy.VIF38V.1	1874	1891	-	13.589	5.83e-06	0.0539	TTGTGGAGGACACGTGGG
AT5G40330	MYB	arahy.LI5GRW.1	1851	1861	-	13.5294	5.84e-06	0.0536	GATGTTGTTGG
AT2G18300	bHLH	arahy.TVH6B8.1	1702	1713	-	14.9167	5.86e-06	0.163	ATGGCACGTGAC
AT1G65910	NAC	arahy.05JDR6.1	50	65	+	15	5.86e-06	0.163	CTTGATCCCCAAGACA
AT1G51700	Dof	arahy.DW5X6C.1	1745	1765	+	13.8594	5.96e-06	0.0527	AGAGACATAAAGAAGAAAAGA
AT1G09770	MYB	arahy.TVH6B8.1	927	937	-	14.375	6.05e-06	0.168	AACTCAGCGTG
AT5G63090	LBD	arahy.TVH6B8.1	1933	1953	+	12.4375	6.06e-06	0.0837	GCCACCATAGTCTCCATCGGC
AT3G56850	bZIP	arahy.TVH6B8.1	565	579	-	13.5	6.14e-06	0.0779	GAAGATTACGTGGCG
AT1G49480	B3	arahy.SFW5N9.1	1261	1275	-	14.6912	6.14e-06	0.00817	CAAAAAAAAAAACAA
AT3G60490	ERF	arahy.05JDR6.1	95	108	+	14.625	6.14e-06	0.171	TTTGATGTCGGTGA
AT4G37260	MYB	arahy.05JDR6.1	1143	1153	-	13.1094	6.16e-06	0.164	TAACCGTAATT
AT4G37180	G2-like	arahy.TVH6B8.1	809	819	+	14.2344	6.19e-06	0.165	CGGAAGATTCT
AT4G38910	BBR-BPC	arahy.LI5GRW.1	1899	1928	-	-34	6.25e-06	0.00709	AAGGAATAAAAGAGAAGTAGAGAGAAAAAG
AT5G08330	TCP	arahy.DW5X6C.1	1855	1868	+	13.9219	6.28e-06	0.0806	AGTGGGGCCAATTT
AT3G12130	C3H	arahy.LI5GRW.1	1895	1908	-	13.0781	6.28e-06	0.17	AGAGAAAAAGGCGA
AT5G22890	C2H2	arahy.LI5GRW.1	1245	1262	-	14.2941	6.3e-06	0.175	CAAATAACACCTAATACA
AT1G45249	bZIP	arahy.TVH6B8.1	560	577	+	13.7031	6.31e-06	0.0876	CTATCCGCCACGTAATCT
AT4G38910	BBR-BPC	arahy.DW5X6C.1	1741	1770	+	-34.0633	6.31e-06	0.00709	ACAAAGAGACATAAAGAAGAAAAGAATGAT
AT5G05090	G2-like	arahy.SFW5N9.1	719	729	-	13.1277	6.32e-06	0.0664	GCAGATCCGAA
AT4G21030	Dof	arahy.LI5GRW.1	1891	1909	-	14.4062	6.34e-06	0.166	GAGAGAAAAAGGCGAGGGT
AT5G60130	B3	arahy.05JDR6.1	122	140	-	14.2031	6.38e-06	0.0681	AAGAGAAGGTTAAGCAAAA
AT4G11660	HSF	arahy.SFW5N9.1	922	935	+	14.0625	6.38e-06	0.177	TCCTCGAAGCTTCC
AT5G05090	G2-like	arahy.TVH6B8.1	1566	1576	-	13.1064	6.41e-06	0.0664	TCAGATCCGGA
AT3G56400	WRKY	arahy.8L28UA.1	1894	1906	-	14.625	6.42e-06	0.179	GCAGTTGACTTAT
AT4G01550	NAC	arahy.05JDR6.1	48	62	+	14.9062	6.45e-06	0.179	AACTTGATCCCCAAG
AT4G38910	BBR-BPC	arahy.LI5GRW.1	1907	1936	-	-34.1899	6.48e-06	0.00709	AGACTAAGAAGGAATAAAAGAGAAGTAGAG
AT4G10350	NAC	arahy.DW5X6C.1	1169	1189	+	14.2812	6.51e-06	0.178	GGAAGAGTGCGGCGGACGAAA
AT1G69690	TCP	arahy.DW5X6C.1	1854	1866	+	13.8438	6.54e-06	0.0605	TAGTGGGGCCAAT
AT5G62940	Dof	arahy.05JDR6.1	1820	1840	-	13.9375	6.57e-06	0.086	GGAAGGAAAATAAAGTGGAAA
AT1G68550	ERF	arahy.TVH6B8.1	634	648	-	13.0781	6.62e-06	0.183	CTCGCACCACCGCCC
AT5G39760	ZF-HD	arahy.VIF38V.1	1464	1485	-	13.8235	6.68e-06	0.0912	ATTATTAATTAATCAATAATAT
AT1G73730	EIL	arahy.TVH6B8.1	1024	1044	-	14.2278	6.69e-06	0.121	ATGGCCAGTTACAATGTATAC
AT3G23250	MYB	arahy.8L28UA.1	1942	1962	-	14.1719	6.75e-06	0.0615	CCACGACATCTTCCCCAACCT
AT4G36780	BES1	arahy.TVH6B8.1	1160	1170	-	14.2969	6.76e-06	0.188	TGACACGTGTA
AT5G52830	WRKY	arahy.8L28UA.1	1894	1906	-	14.5	6.77e-06	0.185	GCAGTTGACTTAT
AT2G45660	MIKC_MADS	arahy.05JDR6.1	1554	1574	-	14.4493	6.78e-06	0.018	TTCCTTTCATTTTCTTTTCTT
AT4G38000	Dof	arahy.05JDR6.1	1805	1832	+	14.0781	6.79e-06	0.0287	ACATCAATTTTTTTCTTTCCACTTTATT
AT1G13450	Trihelix	arahy.8L28UA.1	1359	1377	+	14.3281	6.81e-06	0.183	ATCAAACTATGGTTGAGTT
AT1G67260	TCP	arahy.SFW5N9.1	749	778	-	10.9494	6.84e-06	0.0625	GGTGGTACCCCCTTCTTCTTTCATTCCGCA
AT5G25390	ERF	arahy.TVH6B8.1	575	595	+	10.087	6.85e-06	0.0314	TCTTCATCCGACTCCTCCTCA
AT1G02230	NAC	arahy.8L28UA.1	663	676	+	14.9531	6.85e-06	0.0953	CTTGTTTTCTAAGT
AT5G58900	MYB_related	arahy.8L28UA.1	848	862	+	14.2344	6.9e-06	0.184	TATGGATAAGAATTA
AT5G39760	ZF-HD	arahy.VIF38V.1	1466	1487	+	13.7941	6.93e-06	0.0912	ATTATTGATTAATTAATAATAA
AT4G18890	BES1	arahy.VIF38V.1	1874	1884	+	14.7812	6.93e-06	0.0846	CCCACGTGTCC
AT2G44940	ERF	arahy.05JDR6.1	97	111	+	14.6094	6.96e-06	0.193	TGATGTCGGTGATTA
AT1G18570	MYB	arahy.TVH6B8.1	22	42	+	14.4375	6.99e-06	0.0968	AACTGTGCGCTCCACCAACCC
AT5G47230	ERF	arahy.TVH6B8.1	634	648	-	12.7812	7.02e-06	0.0974	CTCGCACCACCGCCC
AT4G38910	BBR-BPC	arahy.LI5GRW.1	1901	1930	-	-34.6456	7.06e-06	0.00742	AGAAGGAATAAAAGAGAAGTAGAGAGAAAA
AT1G29160	Dof	arahy.05JDR6.1	1632	1652	+	13.875	7.12e-06	0.0631	ATAAAAAAAAAAAAGTGGGAG
AT1G49010	MYB	arahy.8L28UA.1	849	863	-	13.9531	7.14e-06	0.193	CTAATTCTTATCCAT
AT1G09540	MYB	arahy.TVH6B8.1	833	847	+	14.3281	7.15e-06	0.0971	GCCACCAACCTGTAC
AT5G25190	ERF	arahy.TVH6B8.1	460	478	+	12.9219	7.22e-06	0.0667	TGGGTGAGGTGGAGGCAGC
AT5G05090	G2-like	arahy.SFW5N9.1	1333	1343	-	13.0213	7.23e-06	0.0664	TCAGATCCGCG
AT2G31220	bHLH	arahy.05JDR6.1	95	108	+	14.625	7.26e-06	0.202	TTTGATGTCGGTGA
AT1G78700	BES1	arahy.TVH6B8.1	1160	1170	+	14.2969	7.28e-06	0.203	TACACGTGTCA
AT1G74930	ERF	arahy.05JDR6.1	1981	1990	-	14.5673	7.29e-06	0.131	TGCCGTCCAA
AT5G65130	ERF	arahy.TVH6B8.1	527	541	+	12.9844	7.3e-06	0.101	TCATCGCCACCTTCG
AT5G08070	TCP	arahy.SFW5N9.1	767	777	-	12.7945	7.3e-06	0.101	GTGGTACCCCC
AT4G16150	CAMTA	arahy.SFW5N9.1	953	970	+	14.1406	7.3e-06	0.101	AGCTGTCAAGGACGCGTG
AT3G10480	NAC	arahy.05JDR6.1	50	65	+	14.0625	7.32e-06	0.129	CTTGATCCCCAAGACA
AT1G32870	NAC	arahy.05JDR6.1	47	62	-	14	7.38e-06	0.205	CTTGGGGATCAAGTTG
AT3G58630	Trihelix	arahy.TVH6B8.1	504	518	+	14.1406	7.47e-06	0.208	GCGTCTCCGGCACAA
AT5G42520	BBR-BPC	arahy.LI5GRW.1	1895	1915	+	5.19178	7.49e-06	0.0165	TCGCCTTTTTCTCTCTACTTC
AT4G24240	WRKY	arahy.8L28UA.1	1893	1906	-	13.875	7.5e-06	0.204	GCAGTTGACTTATG
AT4G04450	WRKY	arahy.SFW5N9.1	798	818	-	14.6618	7.51e-06	0.205	CCTGCACACCAGTTGACTTGA
AT3G12910	NAC	arahy.SFW5N9.1	1717	1733	-	13.7848	7.54e-06	0.0583	TGCCGTTGGAATCACGA
AT3G12910	NAC	arahy.LI5GRW.1	1717	1733	-	13.7848	7.54e-06	0.0583	TGCCGTTGGAATCACGA
AT4G01680	MYB	arahy.VIF38V.1	1119	1132	-	14.3906	7.54e-06	0.209	CTTGAACAACCACC
AT1G77200	ERF	arahy.05JDR6.1	95	108	-	14.5469	7.6e-06	0.211	TCACCGACATCAAA
AT1G35560	TCP	arahy.DW5X6C.1	1855	1864	-	12.9655	7.64e-06	0.106	TGGCCCCACT
AT5G60130	B3	arahy.05JDR6.1	1574	1592	+	13.9531	7.65e-06	0.0681	ATGAAAATAAAAAGAAAAA
AT3G11440	MYB	arahy.05JDR6.1	1145	1157	-	13.4531	7.67e-06	0.211	TCAGTAACCGTAA
AT2G01940	C2H2	arahy.TVH6B8.1	1142	1156	-	14.4531	7.67e-06	0.106	AAAAGAAGACAAATT
AT4G31550	WRKY	arahy.8L28UA.1	1893	1906	-	14.4688	7.71e-06	0.211	GCAGTTGACTTATG
AT1G66420	GeBP	arahy.8L28UA.1	842	860	-	14.1392	7.71e-06	0.21	ATTCTTATCCATATTTTTT
AT3G11020	ERF	arahy.05JDR6.1	94	114	+	14.2969	7.72e-06	0.214	GTTTGATGTCGGTGATTAGAC
AT4G38000	Dof	arahy.05JDR6.1	1634	1661	-	13.9062	7.81e-06	0.0287	TTTTCTCTCCTCCCACTTTTTTTTTTTT
AT1G09530	bHLH	arahy.TVH6B8.1	1703	1712	-	14.8125	7.82e-06	0.218	TGGCACGTGA
AT3G24050	GATA	arahy.DW5X6C.1	635	649	-	13.8824	7.82e-06	0.0724	ATGATGGAAGTGATG
AT3G27010	TCP	arahy.SFW5N9.1	885	905	+	12.8125	7.84e-06	0.0465	CGTGTCAGAGGTGGGCCCTAC
AT2G01930	BBR-BPC	arahy.LI5GRW.1	1954	1977	-	5.5	7.85e-06	0.00976	AAGAGCGATAGAGAGAGGGTTAGA
AT5G60130	B3	arahy.05JDR6.1	1754	1772	-	13.9062	7.92e-06	0.0681	GATGAAAATAGAAGGAAAA
AT2G45680	TCP	arahy.TVH6B8.1	818	838	+	10.4265	7.94e-06	0.0732	CTGTTACCCATGGGTGCCACC
AT2G01940	C2H2	arahy.8L28UA.1	830	844	+	14.3906	7.95e-06	0.106	ACAAACAGACAAAAA
AT2G06200	GRF	arahy.SFW5N9.1	880	893	+	14.3594	7.98e-06	0.111	TATACCGTGTCAGA
AT4G01250	WRKY	arahy.8L28UA.1	1894	1906	+	14.5469	7.98e-06	0.218	ATAAGTCAACTGC
AT1G72010	TCP	arahy.SFW5N9.1	767	779	-	13.2188	8.01e-06	0.0742	AGGTGGTACCCCC
AT1G76420	NAC	arahy.8L28UA.1	1298	1315	+	14.0156	8.02e-06	0.218	ACTTGTAAAATAAGGCAC
AT2G20110	CPP	arahy.05JDR6.1	1042	1056	-	14.2941	8.02e-06	0.106	ATTTAAATATTAAAA
AT2G01570	GRAS	arahy.05JDR6.1	176	195	-	13.8714	8.04e-06	0.0538	CTCAGAAAGAGAAAAAGAAA
AT2G01570	GRAS	arahy.8L28UA.1	829	848	+	13.8714	8.04e-06	0.0538	TACAAACAGACAAAAAAAAT
AT5G61600	ERF	arahy.TVH6B8.1	635	653	-	12.0781	8.06e-06	0.112	AACCTCTCGCACCACCGCC
AT5G07310	ERF	arahy.DW5X6C.1	1169	1183	-	12.9219	8.08e-06	0.225	CCGCCGCACTCTTCC
AT3G47620	TCP	arahy.SFW5N9.1	758	777	+	2.53488	8.12e-06	0.045	AAAGAAGAAGGGGGTACCAC
AT3G23220	ERF	arahy.TVH6B8.1	527	541	-	12.1875	8.14e-06	0.226	CGAAGGTGGCGATGA
AT3G56850	bZIP	arahy.TVH6B8.1	1169	1183	+	12.5781	8.22e-06	0.0779	CATGCTGACGTGTCT
AT2G40620	bZIP	arahy.SFW5N9.1	950	960	+	14.4531	8.24e-06	0.23	GAGAGCTGTCA
AT5G49330	MYB	arahy.TVH6B8.1	33	42	-	13.8942	8.24e-06	0.23	GGGTTGGTGG
AT4G14770	CPP	arahy.05JDR6.1	1055	1069	-	14.3676	8.24e-06	0.0531	ATCTAAAATTTAAAT
AT4G38910	BBR-BPC	arahy.DW5X6C.1	1743	1772	+	-35.519	8.27e-06	0.00836	AAAGAGACATAAAGAAGAAAAGAATGATAC
AT5G17430	AP2	arahy.SFW5N9.1	1966	1985	-	14.1519	8.28e-06	0.0281	AGAACGGAAAGAGAGATAGA
AT2G03500	G2-like	arahy.TVH6B8.1	809	819	-	14.375	8.3e-06	0.223	AGAATCTTCCG
AT3G45150	TCP	arahy.DW5X6C.1	1856	1866	-	11.9241	8.31e-06	0.115	ATTGGCCCCAC
AT3G55370	Dof	arahy.05JDR6.1	175	195	+	13.875	8.33e-06	0.0433	CTTTCTTTTTCTCTTTCTGAG
AT5G08130	bHLH	arahy.TVH6B8.1	1704	1717	+	14.5781	8.36e-06	0.0775	CACGTGCCATAGAG
AT1G72050	C2H2	arahy.VIF38V.1	1796	1814	-	12.6471	8.37e-06	0.0203	CGTCCTCATTCTCCATCTT
AT1G24260	MIKC_MADS	arahy.DW5X6C.1	1065	1077	+	13.7059	8.39e-06	0.233	CCCTAAAAGGAAC
AT3G12910	NAC	arahy.LI5GRW.1	1715	1731	+	13.557	8.4e-06	0.0583	TGTCGTGATTCCAACGG
AT3G12910	NAC	arahy.SFW5N9.1	1715	1731	+	13.557	8.4e-06	0.0583	TGTCGTGATTCCAACGG
AT5G10030	bZIP	arahy.TVH6B8.1	1171	1181	-	14.1562	8.41e-06	0.234	ACACGTCAGCA
AT3G56850	bZIP	arahy.TVH6B8.1	1156	1170	+	12.5	8.41e-06	0.0779	TATATACACGTGTCA
AT3G27010	TCP	arahy.LI5GRW.1	1584	1604	+	12.6562	8.43e-06	0.0465	AGGAGAAGTGATTGGGCCCAA
AT3G27010	TCP	arahy.SFW5N9.1	1584	1604	+	12.6562	8.43e-06	0.0465	AGGAGAAGTGATTGGGCCCAA
AT2G24260	bHLH	arahy.TVH6B8.1	1702	1711	+	13.6421	8.49e-06	0.118	GTCACGTGCC
AT2G24260	bHLH	arahy.TVH6B8.1	1702	1711	-	13.6421	8.49e-06	0.118	GGCACGTGAC
AT1G49480	B3	arahy.LI5GRW.1	1456	1470	-	14.2353	8.51e-06	0.0104	AAAAAACAAAAAAGA
AT5G17430	AP2	arahy.LI5GRW.1	562	581	+	14.1139	8.51e-06	0.0281	AAAAGAATAAAAAAAACAAG
AT5G44210	ERF	arahy.TVH6B8.1	460	480	+	11.8438	8.56e-06	0.118	TGGGTGAGGTGGAGGCAGCAC
AT1G49480	B3	arahy.05JDR6.1	1632	1646	+	14.2206	8.63e-06	0.0104	ATAAAAAAAAAAAAG
AT3G27785	MYB	arahy.SFW5N9.1	1052	1068	+	14.5147	8.63e-06	0.232	GGCCAGGCCGTTACAAA
AT3G22780	CPP	arahy.05JDR6.1	1047	1061	+	14.3014	8.65e-06	0.0378	ATATTTAAATTTAAA
AT2G28810	Dof	arahy.05JDR6.1	475	495	+	13.7656	8.69e-06	0.0579	CTGCTTCTTTATTTCTTTTTG
AT3G16770	ERF	arahy.DW5X6C.1	1176	1183	-	14.2788	8.7e-06	0.243	CCGCCGCA
AT5G08330	TCP	arahy.SFW5N9.1	765	778	-	13.2188	8.72e-06	0.0806	GGTGGTACCCCCTT
AT5G66940	Dof	arahy.05JDR6.1	1549	1577	-	13.8906	8.78e-06	0.0361	TCATTCCTTTCATTTTCTTTTCTTCCATT
AT1G73730	EIL	arahy.TVH6B8.1	407	427	+	13.7722	8.81e-06	0.121	GCGTCCAGATCCAGACTGTGA
AT4G38620	MYB	arahy.TVH6B8.1	833	847	-	13.4844	8.87e-06	0.122	GTACAGGTTGGTGGC
AT5G04390	C2H2	arahy.TVH6B8.1	862	872	-	12.2188	8.87e-06	0.247	CAGTGAGGGAG
AT5G66940	Dof	arahy.SFW5N9.1	1262	1290	+	13.875	8.9e-06	0.0361	TGTTTTTTTTTTTGGGCTTTTTTTTGTTG
AT5G25390	ERF	arahy.TVH6B8.1	593	613	+	9.47826	8.92e-06	0.0351	TCACCCTCATCTGCCTCATCC
AT2G35530	bZIP	arahy.TVH6B8.1	1169	1183	+	12.5938	8.97e-06	0.125	CATGCTGACGTGTCT
AT3G48430	C2H2	arahy.SFW5N9.1	1905	1916	-	13.9863	9.05e-06	0.242	AGAAGCAGAGAA
AT1G18960	MYB_related	arahy.LI5GRW.1	1691	1712	-	14.3014	9.05e-06	0.125	TAGCAAAACCAACAACCTAGAA
AT1G18960	MYB_related	arahy.SFW5N9.1	1691	1712	-	14.3014	9.05e-06	0.125	TAGCAAAACCAACAACCTAGAA
AT4G18890	BES1	arahy.VIF38V.1	1873	1883	-	14.0781	9.11e-06	0.0846	GACACGTGGGG
AT1G08010	GATA	arahy.TVH6B8.1	410	424	-	14.1562	9.11e-06	0.092	CAGTCTGGATCTGGA
AT5G62940	Dof	arahy.05JDR6.1	1573	1593	+	13.625	9.13e-06	0.086	AATGAAAATAAAAAGAAAAAT
AT2G45660	MIKC_MADS	arahy.05JDR6.1	618	638	-	14.0725	9.16e-06	0.0212	GGTTTTTTTTTTTGTTTTTGG
AT5G25810	ERF	arahy.05JDR6.1	96	110	-	14.2656	9.18e-06	0.255	AATCACCGACATCAA
AT3G10480	NAC	arahy.8L28UA.1	1299	1314	+	13.5	9.31e-06	0.129	CTTGTAAAATAAGGCA
AT4G06746	ERF	arahy.SFW5N9.1	648	666	-	13.4531	9.32e-06	0.0861	CTGTCCGGCAACCGACCAC
AT1G30650	WRKY	arahy.8L28UA.1	1894	1906	+	14.2656	9.35e-06	0.257	ATAAGTCAACTGC
AT5G62380	NAC	arahy.DW5X6C.1	1169	1189	-	13.6719	9.36e-06	0.257	TTTCGTCCGCCGCACTCTTCC
AT5G20240	MIKC_MADS	arahy.05JDR6.1	142	155	-	13.8438	9.38e-06	0.25	ACCAAAGAAGCAAG
AT1G74930	ERF	arahy.SFW5N9.1	648	657	-	14.1154	9.43e-06	0.131	AACCGACCAC
AT1G77640	ERF	arahy.TVH6B8.1	623	643	+	13.1562	9.45e-06	0.262	GCGACATGAATGGGCGGTGGT
AT1G69010	bHLH	arahy.TVH6B8.1	1695	1709	-	13.8281	9.46e-06	0.0876	CACGTGACATTCTGA
AT2G01930	BBR-BPC	arahy.SFW5N9.1	1916	1939	-	4.96875	9.47e-06	0.0111	AACAGACTGAGAAGGAATAAAAGA
AT2G45660	MIKC_MADS	arahy.LI5GRW.1	1460	1480	+	14.0145	9.59e-06	0.0212	TTTTGTTTTTTGTGGTTTCCT
AT3G60530	GATA	arahy.TVH6B8.1	409	423	+	14.0156	9.6e-06	0.0888	GTCCAGATCCAGACT
AT4G27950	ERF	arahy.TVH6B8.1	454	474	-	10.7941	9.6e-06	0.0908	CCTCCACCTCACCCAATTCTG
AT4G34000	bZIP	arahy.TVH6B8.1	1161	1168	+	16.303	9.64e-06	0.135	ACACGTGT
AT4G34000	bZIP	arahy.TVH6B8.1	1161	1168	-	16.303	9.64e-06	0.135	ACACGTGT
AT1G28300	B3	arahy.DW5X6C.1	1685	1692	+	15.9519	9.64e-06	0.269	ATGCATGC
AT1G67260	TCP	arahy.SFW5N9.1	766	795	+	9.89873	9.71e-06	0.0665	AGGGGGTACCACCTGCAAAGACACTCCGAC
AT1G03800	ERF	arahy.TVH6B8.1	464	484	-	12	9.71e-06	0.0896	CCATGTGCTGCCTCCACCTCA
AT5G66940	Dof	arahy.VIF38V.1	946	974	-	13.7656	9.72e-06	0.0361	AAATCTTCTATCTTTTCTTTTTTTTTGTC
AT5G62940	Dof	arahy.05JDR6.1	1632	1652	+	13.5625	9.73e-06	0.086	ATAAAAAAAAAAAAGTGGGAG
AT5G56270	WRKY	arahy.SFW5N9.1	1032	1039	-	13.8298	9.73e-06	0.272	GGGTCAAC
AT4G31920	ARR-B	arahy.TVH6B8.1	1567	1574	-	12.5106	9.73e-06	0.136	AGATCCGG
AT1G19350	BES1	arahy.TVH6B8.1	1160	1170	+	14.3924	9.74e-06	0.0904	TACACGTGTCA
AT4G38910	BBR-BPC	arahy.SFW5N9.1	1943	1972	-	-36.4304	9.75e-06	0.00948	AGATAGAGAGAGGGTTAGGTTGTGAACGAT
AT2G01930	BBR-BPC	arahy.LI5GRW.1	1898	1921	-	4.875	9.79e-06	0.0111	AAAAGAGAAGTAGAGAGAAAAAGG
AT5G64060	NAC	arahy.05JDR6.1	45	65	+	12.3125	9.82e-06	0.0907	ATCAACTTGATCCCCAAGACA
AT1G44830	ERF	arahy.TVH6B8.1	634	648	-	12.5	9.84e-06	0.273	CTCGCACCACCGCCC
AT1G52150	HD-ZIP	arahy.DW5X6C.1	630	644	-	14.1538	9.84e-06	0.265	GGAAGTGATGATTAT
AT4G27950	ERF	arahy.TVH6B8.1	625	645	-	10.7353	9.85e-06	0.0908	GCACCACCGCCCATTCATGTC
AT4G36620	GATA	arahy.SFW5N9.1	718	728	-	14.1096	9.85e-06	0.137	CAGATCCGAAC
AT1G71450	ERF	arahy.TVH6B8.1	721	740	+	12.6719	9.86e-06	0.0908	CTCCATTACCTGTTCCGTCA
AT2G35700	ERF	arahy.05JDR6.1	100	114	+	13.9219	9.88e-06	0.275	TGTCGGTGATTAGAC
AT4G14770	CPP	arahy.05JDR6.1	667	681	-	14.1324	9.92e-06	0.0531	ATTTAAATTTTAAAT
AT1G08010	GATA	arahy.SFW5N9.1	716	730	+	14.0469	9.95e-06	0.092	GGGTTCGGATCTGCC
AT2G38340	ERF	arahy.05JDR6.1	97	113	-	14.4531	9.95e-06	0.276	TCTAATCACCGACATCA

## Sheet: Seven enzymes-TFs
The number of TF having binding motifs with the seven enzymes
TFs	Number
ERF	87
BBR-BPC	62
bZIP	47
Dof	45
MYB	41
TCP	41
NAC	35
bHLH	31
C2H2	29
B3	27
GATA	16
MIKC_MADS	14
CPP	13
G2-like	12
BES1	10
MYB_related	10
WRKY	9
AP2	8
GRAS	4
HSF	4
Trihelix	3
ARR-B	2
CAMTA	2
EIL	2
GeBP	2
GRF	2
LBD	2
ZF-HD	2
ARF	1
C3H	1
HD-ZIP	1
Nin-like	1
RAV	1
SBP	1
SRS	1
Totle	569

## Sheet: Three SWEETs
Three SWEET genes TF binding analysis in the method of PlantRegMAP
#pattern name	Family	sequence name	start	stop	strand	score	p-value	q-value	matched sequence
AT5G22890	C2H2	arahy.5R858N.1	54	71	+	17.9853	3.48e-07	0.0069	TAGATGAAACCTGCACAA
AT4G17785	MYB	arahy.5R858N.1	1357	1370	+	17.0469	3.87e-07	0.00683	GAAATTAGGTGGAA
AT1G47870	E2F/DP	arahy.5R858N.1	1809	1823	-	18.2766	6.08e-07	0.0121	AGAAGAGCGCCAAAA
AT1G13450	Trihelix	arahy.5R858N.1	1503	1521	+	17.1406	6.54e-07	0.0124	CACTAACCATAGTTCAGAA
AT1G24260	MIKC_MADS	arahy.070EBZ.1	718	730	+	15.9559	6.97e-07	0.0131	CCACAAATGGAAA
AT5G56110	MYB	arahy.5R858N.1	1356	1370	+	15.7812	7.54e-07	0.0139	AGAAATTAGGTGGAA
AT1G68550	ERF	arahy.5R858N.1	226	240	+	16.6719	9.83e-07	0.0195	TCACAACCGCCGCTA
AT3G54340	MIKC_MADS	arahy.070EBZ.1	716	730	+	16.4118	1.05e-06	0.0189	AACCACAAATGGAAA
AT3G60530	GATA	arahy.5R858N.1	1056	1070	+	16.1719	1.06e-06	0.0211	ACCCGGATCGGGACC
AT1G69570	Dof	arahy.070EBZ.1	1636	1662	+	16.4062	1.06e-06	0.00393	AATTTACTTTCTCATTTATTTTTTTTT
AT5G42520	BBR-BPC	arahy.070EBZ.1	761	781	-	10.6575	1.09e-06	0.00168	AAATTTCACTCTCTCTATCTT
AT4G38000	Dof	arahy.070EBZ.1	1643	1670	+	16.0312	1.19e-06	0.00716	TTTCTCATTTATTTTTTTTTATTTTTTA
AT5G47230	ERF	arahy.5R858N.1	226	240	+	15.9062	1.32e-06	0.0263	TCACAACCGCCGCTA
AT1G28370	ERF	arahy.5R858N.1	226	240	+	16.1406	1.4e-06	0.0279	TCACAACCGCCGCTA
AT5G62020	HSF	arahy.92QAUW.1	137	148	+	16.5781	1.41e-06	0.0124	GAAACTTCCAGA
AT5G62020	HSF	arahy.070EBZ.1	421	432	+	16.5781	1.41e-06	0.0124	GAAACTTCCAGA
AT1G46264	HSF	arahy.070EBZ.1	420	434	+	16.2466	1.41e-06	0.028	TGAAACTTCCAGAAG
AT1G75490	ERF	arahy.5R858N.1	226	240	+	16.2969	1.49e-06	0.0295	TCACAACCGCCGCTA
AT4G18880	HSF	arahy.070EBZ.1	417	435	+	16.2344	1.63e-06	0.0311	TCATGAAACTTCCAGAAGT
AT5G65130	ERF	arahy.5R858N.1	226	240	+	15.7344	1.67e-06	0.0331	TCACAACCGCCGCTA
AT3G23220	ERF	arahy.5R858N.1	226	240	-	15.4688	1.73e-06	0.0343	TAGCGGCGGTTGTGA
AT5G43840	HSF	arahy.070EBZ.1	421	436	+	16.4688	1.74e-06	0.0346	GAAACTTCCAGAAGTA
AT2G40340	ERF	arahy.5R858N.1	252	272	+	14.9118	1.77e-06	0.0351	GATGGTGGTTGAATTGGTGGT
AT5G16820	HSF	arahy.92QAUW.1	137	148	+	16.3125	1.78e-06	0.0177	GAAACTTCCAGA
AT5G16820	HSF	arahy.070EBZ.1	421	432	+	16.3125	1.78e-06	0.0177	GAAACTTCCAGA
AT5G18560	ERF	arahy.5R858N.1	226	240	+	15.8281	1.83e-06	0.0363	TCACAACCGCCGCTA
AT1G43160	ERF	arahy.5R858N.1	226	240	-	15.5938	1.85e-06	0.0368	TAGCGGCGGTTGTGA
AT5G46350	WRKY	arahy.070EBZ.1	43	57	-	16.4531	1.96e-06	0.0368	AACAAAGTCAACCAT
AT2G33710	ERF	arahy.5R858N.1	226	240	+	15.4062	1.99e-06	0.0396	TCACAACCGCCGCTA
AT1G69570	Dof	arahy.5R858N.1	1243	1269	-	15.6562	2.08e-06	0.0064	CTATTTCTTTTTTATTTTTATTTATTT
AT4G18960	MIKC_MADS	arahy.070EBZ.1	715	733	-	15.3971	2.1e-06	0.039	TCTTTTCCATTTGTGGTTG
AT1G28160	ERF	arahy.5R858N.1	226	240	-	15.3594	2.11e-06	0.0418	TAGCGGCGGTTGTGA
AT4G18170	WRKY	arahy.070EBZ.1	43	55	+	15.375	2.16e-06	0.043	ATGGTTGACTTTG
AT2G31230	ERF	arahy.5R858N.1	224	238	+	15.3125	2.2e-06	0.0437	TATCACAACCGCCGC
AT1G50640	ERF	arahy.5R858N.1	226	240	-	15.2969	2.24e-06	0.0445	TAGCGGCGGTTGTGA
AT5G42520	BBR-BPC	arahy.92QAUW.1	652	672	-	8.68493	2.26e-06	0.0032	AATTTTCACTCTCTCTGTCTT
AT4G24240	WRKY	arahy.070EBZ.1	43	56	+	16.2344	2.26e-06	0.0421	ATGGTTGACTTTGT
AT1G53170	ERF	arahy.5R858N.1	225	239	+	15.3906	2.32e-06	0.046	ATCACAACCGCCGCT
AT2G41690	HSF	arahy.070EBZ.1	420	434	-	15.5696	2.43e-06	0.0482	CTTCTGGAAGTTTCA
AT4G01680	MYB	arahy.5R858N.1	252	265	-	15.7656	2.48e-06	0.0494	ATTCAACCACCATC
AT4G31550	WRKY	arahy.070EBZ.1	43	56	+	16.0156	2.51e-06	0.0473	ATGGTTGACTTTGT
AT3G01970	WRKY	arahy.070EBZ.1	45	56	+	16.0156	2.59e-06	0.0511	GGTTGACTTTGT
AT1G08810	MYB	arahy.5R858N.1	250	268	-	15.6875	2.59e-06	0.0458	CCAATTCAACCACCATCAT
AT4G24470	GATA	arahy.92QAUW.1	302	316	+	15.4688	2.66e-06	0.0505	TTTTAACCGTTGATT
AT5G67450	C2H2	arahy.92QAUW.1	657	667	+	14.0312	2.69e-06	0.0268	AGAGAGAGTGA
AT5G67450	C2H2	arahy.070EBZ.1	766	776	+	14.0312	2.69e-06	0.0268	AGAGAGAGTGA
AT4G01250	WRKY	arahy.070EBZ.1	43	55	-	16	2.72e-06	0.0514	CAAAGTCAACCAT
AT5G42520	BBR-BPC	arahy.070EBZ.1	759	779	-	8.12329	2.75e-06	0.00324	ATTTCACTCTCTCTATCTTAA
AT1G49480	B3	arahy.5R858N.1	139	153	-	15.5735	2.78e-06	0.0176	AAAAAAAAAAAATCA
AT4G38910	BBR-BPC	arahy.5R858N.1	1932	1961	+	-29.8734	2.83e-06	0.00214	GAACTGAGGGTGAGTCTGAGACTGAGAGAG
AT2G30590	WRKY	arahy.070EBZ.1	45	55	-	15.9844	2.83e-06	0.0538	CAAAGTCAACC
AT5G14960	E2F/DP	arahy.92QAUW.1	1045	1064	-	12.4531	2.9e-06	0.0557	AATGATTTTTGGAAGGAAAA
AT2G23320	WRKY	arahy.070EBZ.1	45	55	-	15.4844	2.94e-06	0.0576	CAAAGTCAACC
AT3G57600	ERF	arahy.5R858N.1	229	239	+	15.1719	2.96e-06	0.0588	CAACCGCCGCT
AT5G42520	BBR-BPC	arahy.5R858N.1	1949	1969	-	7.72603	3.17e-06	0.00324	ATTTTCTTCTCTCTCAGTCTC
AT5G52830	WRKY	arahy.070EBZ.1	43	55	+	15.7969	3.26e-06	0.0614	ATGGTTGACTTTG
AT3G22830	HSF	arahy.070EBZ.1	420	434	+	15.4219	3.39e-06	0.0673	TGAAACTTCCAGAAG
AT3G55370	Dof	arahy.5R858N.1	1247	1267	-	14.8594	3.44e-06	0.0123	ATTTCTTTTTTATTTTTATTT
AT1G72360	ERF	arahy.5R858N.1	226	246	+	13.6094	3.58e-06	0.0708	TCACAACCGCCGCTAGATGAA
AT1G74930	ERF	arahy.5R858N.1	1220	1229	-	15.8558	3.67e-06	0.0732	TACCGACCAA
AT1G29860	WRKY	arahy.070EBZ.1	45	55	-	15.7812	3.7e-06	0.0708	CAAAGTCAACC
AT5G63090	LBD	arahy.5R858N.1	1681	1701	-	13.375	3.75e-06	0.0741	ATTGCCTTCTCCAACGCCTCA
AT5G61600	ERF	arahy.5R858N.1	221	239	+	13.5312	4.13e-06	0.0818	GGTTATCACAACCGCCGCT
AT1G69690	TCP	arahy.92QAUW.1	958	970	-	14.75	4.13e-06	0.0411	CGGTGGGACCAAA
AT1G69690	TCP	arahy.070EBZ.1	1064	1076	-	14.75	4.13e-06	0.0411	CGGTGGGACCAAA
AT3G03660	WOX	arahy.5R858N.1	1593	1603	+	13.7671	4.14e-06	0.0772	AGTTAATTAAT
AT2G01930	BBR-BPC	arahy.070EBZ.1	757	780	+	7.1875	4.25e-06	0.00342	AATTAAGATAGAGAGAGTGAAATT
AT1G30650	WRKY	arahy.070EBZ.1	43	55	-	15.4062	4.32e-06	0.0839	CAAAGTCAACCAT
AT4G23550	WRKY	arahy.070EBZ.1	45	55	-	15.125	4.43e-06	0.0879	CAAAGTCAACC
AT3G55370	Dof	arahy.070EBZ.1	1638	1658	+	14.5781	4.48e-06	0.0133	TTTACTTTCTCATTTATTTTT
AT1G08810	MYB	arahy.92QAUW.1	101	119	+	14.9844	4.65e-06	0.0458	ATTCTTCAACCACTTAGCT
AT5G51190	ERF	arahy.5R858N.1	227	241	-	13.2812	4.65e-06	0.0924	CTAGCGGCGGTTGTG
AT5G66940	Dof	arahy.5R858N.1	1251	1279	-	14.625	4.71e-06	0.0144	ATTTCCAACTCTATTTCTTTTTTATTTTT
AT5G47220	ERF	arahy.5R858N.1	220	240	+	13.3281	4.75e-06	0.094	AGGTTATCACAACCGCCGCTA
AT2G24570	WRKY	arahy.070EBZ.1	43	56	-	15.1233	4.76e-06	0.0945	ACAAAGTCAACCAT
AT4G18450	ERF	arahy.5R858N.1	222	238	-	12.7188	4.77e-06	0.0946	GCGGCGGTTGTGATAAC
AT1G51700	Dof	arahy.5R858N.1	922	942	-	14.0469	4.81e-06	0.0223	AAGGGCGAAAAGAAGGAAAAA
AT4G38910	BBR-BPC	arahy.92QAUW.1	633	662	+	-32.6329	4.86e-06	0.0034	AGAAATTCAAAGAATTATTAAGACAGAGAG
AT4G11660	HSF	arahy.070EBZ.1	420	433	-	14.5469	4.87e-06	0.0968	TTCTGGAAGTTTCA
AT4G34410	ERF	arahy.5R858N.1	196	210	+	14.7031	4.89e-06	0.097	CAGATTGCGGCTGCC
AT2G38470	WRKY	arahy.070EBZ.1	45	55	-	15	4.93e-06	0.096	CAAAGTCAACC
AT1G62300	WRKY	arahy.070EBZ.1	45	63	+	15.25	4.95e-06	0.0971	GGTTGACTTTGTTTATGTT
AT1G35460	bHLH	arahy.5R858N.1	1824	1834	+	15.5469	4.98e-06	0.099	TGCAAGTTGAT
AT3G09735	S1Fa-like	arahy.070EBZ.1	420	434	+	14.2188	5.09e-06	0.101	TGAAACTTCCAGAAG
AT5G11510	MYB	arahy.92QAUW.1	356	370	-	15.125	5.12e-06	0.102	TATTTTAACCGTTGA
AT3G20310	ERF	arahy.5R858N.1	220	240	+	13.7344	5.18e-06	0.0693	AGGTTATCACAACCGCCGCTA
AT2G03340	WRKY	arahy.070EBZ.1	45	55	-	14.9844	5.2e-06	0.1	CAAAGTCAACC
AT4G38910	BBR-BPC	arahy.5R858N.1	1940	1969	+	-33.038	5.22e-06	0.00352	GGTGAGTCTGAGACTGAGAGAGAAGAAAAT
AT5G41570	WRKY	arahy.070EBZ.1	44	57	+	15.0625	5.3e-06	0.104	TGGTTGACTTTGTT
AT1G80840	WRKY	arahy.070EBZ.1	43	57	+	14.6719	5.33e-06	0.0631	ATGGTTGACTTTGTT
AT5G62470	MYB	arahy.5R858N.1	361	378	-	14.5	5.46e-06	0.108	AGAGTGGGTTAGTTGGTG
AT2G36010	E2F/DP	arahy.5R858N.1	1809	1822	-	15.2344	5.48e-06	0.109	GAAGAGCGCCAAAA
AT1G72050	C2H2	arahy.5R858N.1	1682	1700	-	13.3529	5.63e-06	0.11	TTGCCTTCTCCAACGCCTC
AT2G46130	WRKY	arahy.070EBZ.1	43	56	+	14.8594	5.65e-06	0.04	ATGGTTGACTTTGT
AT5G02320	MYB	arahy.92QAUW.1	357	371	-	14.9844	5.8e-06	0.108	TTATTTTAACCGTTG
AT2G42280	bHLH	arahy.5R858N.1	1824	1834	-	15.0685	5.82e-06	0.116	ATCAACTTGCA
AT5G47660	Trihelix	arahy.92QAUW.1	297	311	+	14.2206	5.93e-06	0.0627	AGTTGTTTTAACCGT
AT5G26170	WRKY	arahy.070EBZ.1	45	57	+	15.0781	5.97e-06	0.114	GGTTGACTTTGTT
AT1G69570	Dof	arahy.92QAUW.1	1905	1931	+	14.375	5.99e-06	0.0158	TCGGCACTTTTTTTGTTACTTCATTTC
AT5G40330	MYB	arahy.5R858N.1	363	373	-	13.5	6.11e-06	0.111	GGGTTAGTTGG
AT1G72010	TCP	arahy.92QAUW.1	958	970	-	13.6875	6.56e-06	0.0494	CGGTGGGACCAAA
AT1G72010	TCP	arahy.070EBZ.1	1064	1076	-	13.6875	6.56e-06	0.0494	CGGTGGGACCAAA
AT5G65130	ERF	arahy.5R858N.1	1683	1697	-	13.1719	6.62e-06	0.0658	CCTTCTCCAACGCCT
AT5G24110	WRKY	arahy.070EBZ.1	44	54	-	14.7969	6.91e-06	0.138	AAAGTCAACCA
AT3G20310	ERF	arahy.5R858N.1	251	271	-	13.1875	7e-06	0.0693	CCACCAATTCAACCACCATCA
AT5G20240	MIKC_MADS	arahy.070EBZ.1	718	731	+	14.2188	7.06e-06	0.135	CCACAAATGGAAAA
AT5G47660	Trihelix	arahy.92QAUW.1	359	373	-	14.0294	7.09e-06	0.0627	AATTATTTTAACCGT
AT2G01930	BBR-BPC	arahy.92QAUW.1	652	675	+	5.76562	7.13e-06	0.00503	AAGACAGAGAGAGTGAAAATTTGG
AT2G01930	BBR-BPC	arahy.5R858N.1	1947	1970	+	5.75	7.17e-06	0.00503	CTGAGACTGAGAGAGAAGAAAATA
AT2G20110	CPP	arahy.070EBZ.1	1734	1748	-	14.3676	7.19e-06	0.124	ATTCAAATCTTTTAA
AT3G47620	TCP	arahy.5R858N.1	1042	1061	+	2.93023	7.27e-06	0.144	ATAAAGAAGGTGGCACCCGG
AT5G13080	WRKY	arahy.070EBZ.1	43	55	-	14.5625	7.29e-06	0.0641	CAAAGTCAACCAT
AT5G42520	BBR-BPC	arahy.070EBZ.1	757	777	-	5.26027	7.33e-06	0.00711	TTCACTCTCTCTATCTTAATT
AT1G71450	ERF	arahy.5R858N.1	251	270	-	13.1875	7.33e-06	0.145	CACCAATTCAACCACCATCA
AT4G32730	MYB	arahy.92QAUW.1	356	370	-	14.5781	7.38e-06	0.143	TATTTTAACCGTTGA
AT3G56400	WRKY	arahy.070EBZ.1	43	55	+	14.3906	7.46e-06	0.146	ATGGTTGACTTTG
AT5G08330	TCP	arahy.92QAUW.1	956	969	-	13.5625	7.46e-06	0.0741	GGTGGGACCAAAAC
AT5G08330	TCP	arahy.070EBZ.1	1062	1075	-	13.5625	7.46e-06	0.0741	GGTGGGACCAAAAC
AT3G02940	MYB	arahy.5R858N.1	1633	1650	+	14.1406	7.49e-06	0.146	TTGGTGGGTGACACATCA
AT4G38910	BBR-BPC	arahy.92QAUW.1	643	672	+	-35	7.5e-06	0.00473	AGAATTATTAAGACAGAGAGAGTGAAAATT
AT5G23280	TCP	arahy.92QAUW.1	958	968	-	12.8594	7.51e-06	0.0747	GTGGGACCAAA
AT5G23280	TCP	arahy.070EBZ.1	1064	1074	-	12.8594	7.51e-06	0.0747	GTGGGACCAAA
AT1G51140	bHLH	arahy.5R858N.1	1823	1836	-	14.7656	7.85e-06	0.156	GTATCAACTTGCAA
AT3G53200	MYB	arahy.5R858N.1	1355	1369	+	14.7031	7.93e-06	0.14	AAGAAATTAGGTGGA
AT3G45150	TCP	arahy.5R858N.1	1524	1534	-	12.0127	8.04e-06	0.16	ATGTGGTCCAC
AT4G23750	ERF	arahy.5R858N.1	232	239	+	14.5213	8.09e-06	0.161	CCGCCGCT
AT2G42400	VOZ	arahy.92QAUW.1	1475	1486	-	13.8269	8.13e-06	0.162	AGGGTCGCGTAT
AT1G30210	TCP	arahy.92QAUW.1	958	969	-	13.2969	8.16e-06	0.0812	GGTGGGACCAAA
AT1G30210	TCP	arahy.070EBZ.1	1064	1075	-	13.2969	8.16e-06	0.0812	GGTGGGACCAAA
AT4G22070	WRKY	arahy.070EBZ.1	45	63	-	14.6176	8.26e-06	0.161	AACATAAACAAAGTCAACC
AT3G48430	C2H2	arahy.92QAUW.1	1017	1028	-	14.0411	8.29e-06	0.0805	CGAAACAGAACA
AT3G48430	C2H2	arahy.070EBZ.1	1111	1122	-	14.0411	8.29e-06	0.0805	CGAAACAGAACA
AT3G20770	EIL	arahy.92QAUW.1	1850	1864	-	13.6476	8.46e-06	0.168	GACTGGGTACAATGC
AT5G39660	Dof	arahy.92QAUW.1	1908	1917	-	11.5128	8.52e-06	0.082	AAAAAAGTGC
AT5G39660	Dof	arahy.070EBZ.1	1908	1917	-	11.5128	8.52e-06	0.082	AAAAAAGTGC
AT5G07100	WRKY	arahy.070EBZ.1	43	55	-	14.2405	8.7e-06	0.0577	CAAAGTCAACCAT
AT1G67260	TCP	arahy.070EBZ.1	1046	1075	-	10.2278	8.72e-06	0.172	GGTGGGACCAAAACCATAAGAAACCTCTTT
AT5G54230	MYB	arahy.5R858N.1	1358	1372	-	13.9688	8.99e-06	0.167	TCTTCCACCTAATTT
AT4G28140	ERF	arahy.5R858N.1	217	236	-	13.4531	9.01e-06	0.178	GGCGGTTGTGATAACCTCCG
AT1G49480	B3	arahy.5R858N.1	142	156	-	14.1765	9.03e-06	0.0307	ATGAAAAAAAAAAAA
AT5G67000	ERF	arahy.5R858N.1	197	211	+	13.9726	9.06e-06	0.18	AGATTGCGGCTGCCA
AT2G40340	ERF	arahy.5R858N.1	243	263	+	11.6912	9.06e-06	0.0897	TGAAAAGATGATGGTGGTTGA
AT1G29280	WRKY	arahy.070EBZ.1	45	55	-	14.4375	9.09e-06	0.175	CAAAGTCAACC
AT1G53230	TCP	arahy.5R858N.1	1522	1534	+	12.6094	9.11e-06	0.181	AGGTGGACCACAT
AT3G25990	Trihelix	arahy.5R858N.1	1496	1516	-	10.7595	9.3e-06	0.182	AACTATGGTTAGTGACAGGCA
AT1G69570	Dof	arahy.070EBZ.1	1905	1931	+	13.7812	9.46e-06	0.0194	TCGGCACTTTTTTTGTTACTTCATTCC
AT4G38000	Dof	arahy.070EBZ.1	1655	1682	+	13.6562	9.54e-06	0.0191	TTTTTTTTATTTTTTAAATAATTTTTTT
AT3G02990	HSF	arahy.92QAUW.1	136	148	+	13.3281	9.64e-06	0.0958	TGAAACTTCCAGA
AT3G02990	HSF	arahy.070EBZ.1	420	432	+	13.3281	9.64e-06	0.0958	TGAAACTTCCAGA
AT3G24120	G2-like	arahy.92QAUW.1	145	152	-	12.3438	9.64e-06	0.187	GGAATCTG
AT1G61110	NAC	arahy.070EBZ.1	708	715	+	13.5745	9.64e-06	0.192	CACGTAAC
AT4G18390	TCP	arahy.92QAUW.1	959	968	+	13.4043	9.67e-06	0.0481	TTGGTCCCAC
AT4G18390	TCP	arahy.92QAUW.1	959	968	-	13.4043	9.67e-06	0.0481	GTGGGACCAA
AT4G18390	TCP	arahy.070EBZ.1	1065	1074	+	13.4043	9.67e-06	0.0481	TTGGTCCCAC
AT4G18390	TCP	arahy.070EBZ.1	1065	1074	-	13.4043	9.67e-06	0.0481	GTGGGACCAA
AT1G49480	B3	arahy.5R858N.1	459	473	-	14.0882	9.69e-06	0.0307	ACAAAAAAAAAATAC
AT3G47600	MYB	arahy.92QAUW.1	101	119	-	14	9.69e-06	0.19	AGCTAAGTGGTTGAAGAAT
AT5G03790	HD-ZIP	arahy.5R858N.1	1173	1185	+	13.9692	9.71e-06	0.0541	CTTAATTATTGTT
AT5G17430	AP2	arahy.070EBZ.1	1650	1669	-	13.9241	9.75e-06	0.0113	AAAAAATAAAAAAAAATAAA
AT1G35560	TCP	arahy.92QAUW.1	960	969	+	12.3534	9.89e-06	0.0394	TGGTCCCACC
AT1G35560	TCP	arahy.070EBZ.1	1066	1075	+	12.3534	9.89e-06	0.0394	TGGTCCCACC
AT1G72010	TCP	arahy.92QAUW.1	809	821	-	12.6406	9.95e-06	0.0494	ATGTGGAACCTAT
AT1G72010	TCP	arahy.070EBZ.1	914	926	-	12.6406	9.95e-06	0.0494	ATGTGGAACCTAT
AT4G33280	B3	arahy.92QAUW.1	1045	1065	-	3.30882	9.98e-06	0.0948	TAATGATTTTTGGAAGGAAAA

## Sheet: Three SWEETs-TFs
The number of TF having binding motifs with the three SWEET genes
TFs	Number
ERF	30
WRKY	26
TCP	22
MYB	14
BBR-BPC	12
Dof	12
HSF	12
C2H2	6
B3	4
MIKC_MADS	4
Trihelix	4
bHLH	3
E2F/DP	3
GATA	2
AP2	1
CPP	1
EIL	1
G2-like	1
HD-ZIP	1
LBD	1
NAC	1
S1Fa-like	1
VOZ	1
WOX	1
Totle	164
